# Supplementary material for: Whole-Genome Resequencing Reveals Genetic Diversity and Wool Trait-Related Genes in Liangshan Semi-Fine-Wool Sheep
Source: Animals (Basel). 2024 Jan 29;14(3):444. doi: 10.3390/ani14030444 (PMC10854784; doi:10.3390/ani14030444)
Supplement: Supplementary file 1 [file animals-14-00444-s001.zip]

Archive with 9 entries (9 files):
- Figure S1.pdf
- Table S1.docx
- Table S2.xlsx
- Table S3.xlsx
- Table S4.xlsx
- Table S5.xlsx
- Table S6.xlsx
- Table S7.xlsx
- Table S8.xlsx
