# Supplementary material for: Whole-Genome Resequencing Reveals Genetic Diversity and Wool Trait-Related Genes in Liangshan Semi-Fine-Wool Sheep
Source: Animals (Basel). 2024 Jan 29;14(3):444. doi: 10.3390/ani14030444 (PMC10854784; doi:10.3390/ani14030444)
Supplement: Supplementary file 1 [file animals-14-00444-s001.zip › Table S2.xlsx]

## Sheet: Table S2
Table S2 Distribution of the identified biallelic SNPs in 139 sheep genomes within various genomic regions
Genomic regions	Number of biallelic SNPs	Proportion of biallelic SNPs
INTRON	31150280	0.62935
INTERGENIC	12434428	0.25122
DOWNSTREAM	2430562	0.04911
UPSTREAM	2344033	0.04736
EXON	571378	0.01154
UTR_3_PRIME	366266	0.0074
UTR_5_PRIME	145831	0.00295
SPLICE_SITE_REGION	50545	0.00102
SPLICE_SITE_ACCEPTOR	586	1e-05
SPLICE_SITE_DONOR	746	2e-05
TRANSCRIPT	958	2e-05
total	49495613	1
Note: The proportion of SNPs in different categories.
