# Supplementary material for: Whole-Genome Resequencing Reveals Genetic Diversity and Wool Trait-Related Genes in Liangshan Semi-Fine-Wool Sheep
Source: Animals (Basel). 2024 Jan 29;14(3):444. doi: 10.3390/ani14030444 (PMC10854784; doi:10.3390/ani14030444)
Supplement: Supplementary file 1 [file animals-14-00444-s001.zip › Table S3.xlsx]

## Sheet: Table S3 A genomic relationship
Table S3 A genomic relationship matrix in LSS sheep
	CNLS-THYB01	CNLS-THYB02	CNLS-THYB03	CNLS-THYB04	CNLS-THYB08	CNLS-YHYB01	CNLS-YHYB02	CNLS-YHYB03	CNLS-YHYB04	CNLS-YHYB05	CNLS-YHYB06	CNLS-YHYB07	CNLS-YHYB08	CNLS-YHYB09	CNLS-YHYB10	CNLS-YHYB11	CNLS-YHYB12	CNLS-YHYB13	CNLS-YHYB14	CNLS-YHYB15	CNLS-YHYB16	CNLS-YHYB17	CNLS-YHYB18	CNLS-YHYB19	CNLS-YHYB20	CNLS-YHYB21	CNLS-YHYB22	CNLS-YHYB23	CNLS-YHYB24	CNLS-YHYB25	CNLS-YHYB26	CNLS-YHYB27	CNLS-YHYB28	CNLS-YHYB29	CNLS-YHYB30
CNLS-THYB01	1.14193	-0.0163767	-0.0338926	-0.0524918	0.018671	-0.0549203	-0.0352878	-0.0532061	-0.0475735	-0.0913575	-0.0348505	-0.0921605	-0.0313417	-0.00267391	0.0288506	-0.0216583	-0.0293162	-0.035629	-0.0323211	-0.056524	-0.040065	-0.0368982	-0.0524892	0.00152298	-0.0619516	-0.0439975	-0.0314097	0.0324657	-0.0621895	-0.0524202	0.040616	-0.0404756	-0.0080369	-0.0913575	-0.0237105
CNLS-THYB02	-0.0163767	1.1077	0.0808411	0.0357397	0.00441456	-0.0664157	-0.0578714	-0.0137723	-0.0525589	-0.103167	-0.0411199	-0.0845633	0.00163227	-0.01963	-0.0238564	-0.00434067	-0.0151462	-0.0301587	-0.0832953	-0.0912125	-0.051104	-0.00628199	-0.0400078	-0.0433928	-0.09555	-0.0886283	-0.0178912	0.000187021	-0.0420649	-0.00152019	-0.0208994	-0.0540811	0.0334219	-0.103167	0.0015143
CNLS-THYB03	-0.0338926	0.0808411	1.01564	0.190863	0.0602496	-0.0422269	-0.0483938	-0.103546	-0.0674351	-0.0724888	-0.0570794	-0.137056	0.0202585	-0.0260309	-0.0545319	0.0423553	0.0620919	-0.0123614	-0.0857428	-0.0367744	-0.0295848	-0.0533295	-0.074292	-0.0244298	-0.121872	-0.0796514	-0.0586171	-0.0124373	-0.109498	-0.0279632	-0.0428958	-0.0362329	0.00786652	-0.0724888	0.0379352
CNLS-THYB04	-0.0524918	0.0357397	0.190863	1.03687	0.0427087	-0.0101753	-0.0149932	-0.107288	-0.057118	-0.0515385	-0.0402101	-0.101075	0.0222849	-0.01346	-0.0412064	-0.00485302	0.0829805	0.0269291	-0.112362	-0.0299671	-0.0189	-0.0712334	-0.0713154	-0.035708	-0.0798673	-0.103947	-0.0813275	-0.0235793	-0.127567	-0.046916	-0.0663811	-0.0615572	0.0229764	-0.0515385	0.0123847
CNLS-THYB08	0.018671	0.00441456	0.0602496	0.0427087	1.04224	-0.0542569	0.00272448	-0.0702243	-0.043225	-0.0784604	-0.0505988	-0.103487	0.00201035	-0.00187209	0.00821339	-0.0221392	-0.0171563	-0.0147191	-0.068447	-0.0348589	-0.0258164	-0.0237004	-0.0708016	-0.0159321	-0.078593	-0.0339665	-0.0655533	0.00846225	-0.0651458	-0.0143831	-0.0425896	-0.048843	-0.0403399	-0.0784604	-0.0287465
CNLS-YHYB01	-0.0549203	-0.0664157	-0.0422269	-0.0101753	-0.0542569	0.926852	-0.0244417	-0.0309156	-0.00439062	-0.0578537	-0.00408154	0.0488283	-0.0768894	-0.0456343	-0.0322138	-0.0527309	-0.0554542	0.0944474	0.154251	0.0663863	0.0262493	-0.122388	-0.119434	-0.0884577	0.0534834	0.0324628	-0.11619	-0.0409117	-0.135188	-0.0865685	0.0292495	0.0348269	-0.0601764	-0.0578537	-0.029564
CNLS-YHYB02	-0.0352878	-0.0578714	-0.0483938	-0.0149932	0.00272448	-0.0244417	1.03257	-0.0114621	-0.0531952	-0.0369176	-0.0619388	0.0325049	0.0391895	-0.0872449	-0.0334964	0.0329753	-0.0694475	-0.0598427	-0.0159819	0.011934	-0.0503893	-0.0601483	-0.0560778	-0.081695	0.00351256	-0.0353429	-0.048613	-0.068251	-0.04522	-0.00132004	-0.0342588	-0.0176125	-0.0532986	-0.0369176	0.0418344
CNLS-YHYB03	-0.0532061	-0.0137723	-0.103546	-0.107288	-0.0702243	-0.0309156	-0.0114621	0.946467	0.170607	-0.101866	0.13705	-0.0196544	-0.0838582	-0.026593	-0.0839092	-0.0512568	-0.0800256	-0.0850726	0.0264299	0.157175	-0.0284236	-0.0313074	-0.00738801	-0.0231097	-0.00220724	0.0136758	-0.00285025	-0.0673521	0.0214475	-0.0439737	-0.0701045	-0.0251114	-0.0564908	-0.101866	-0.0916827
CNLS-YHYB04	-0.0475735	-0.0525589	-0.0674351	-0.057118	-0.043225	-0.00439062	-0.0531952	0.170607	1.02293	-0.0874641	0.194453	-0.00948631	-0.102898	0.119549	-0.0656105	-0.0815779	-0.0455444	-0.0649175	0.0131247	0.196973	0.0285397	-0.0649086	-0.0666452	-0.0493615	0.011193	-0.0820153	-0.0757538	-0.0934494	-0.117102	-0.0872833	-0.0639383	-0.0145498	-0.0950558	-0.0874641	-0.0794112
CNLS-YHYB05	-0.0913575	-0.103167	-0.0724888	-0.0515385	-0.0784604	-0.0578537	-0.0369176	-0.101866	-0.0874641	0.890728	-0.0768569	0.332415	-0.0213231	-0.06236	-0.0478574	-0.0473347	-0.0557333	-0.0387651	-0.000174626	-0.0578695	-0.0553474	-0.121742	-0.107063	-0.0708566	0.128297	-0.0969292	-0.112574	-0.0548568	-0.14122	-0.0791476	-0.0595375	-0.0710051	-0.0870831	0.890728	-0.100039
CNLS-YHYB06	-0.0348505	-0.0411199	-0.0570794	-0.0402101	-0.0505988	-0.00408154	-0.0619388	0.13705	0.194453	-0.0768569	1.03008	-0.0346834	-0.101176	0.0112378	-0.0633226	-0.0382714	-0.0537934	-0.0560418	0.0729925	0.189486	-0.00347839	-0.00536606	-0.0468675	-0.0554227	-0.0362192	-0.0879782	-0.0622577	-0.0593113	-0.125768	-0.0839246	-0.106722	-0.0443235	-0.0665976	-0.0768569	-0.0626119
CNLS-YHYB07	-0.0921605	-0.0845633	-0.137056	-0.101075	-0.103487	0.0488283	0.0325049	-0.0196544	-0.00948631	0.332415	-0.0346834	0.876013	-0.144664	-0.131706	-0.0747863	-0.124562	-0.148399	-0.0387046	0.137176	0.0334189	-0.0655195	-0.103669	-0.0858914	-0.126464	0.480964	0.0168257	-0.136624	-0.0973953	-0.0871661	-0.0837397	-0.0321384	-0.0227681	-0.0852069	0.332415	-0.121109
CNLS-YHYB08	-0.0313417	0.00163227	0.0202585	0.0222849	0.00201035	-0.0768894	0.0391895	-0.0838582	-0.102898	-0.0213231	-0.101176	-0.144664	1.03435	-0.0386935	0.0107446	-0.00423089	-0.0186488	-0.0185185	-0.099822	-0.104568	-0.0552116	-0.0419003	-0.0929703	0.02157	-0.125388	-0.113984	0.0826959	-0.0324719	-0.0826616	0.0386749	-0.0306794	-0.017781	-0.0302514	-0.0213231	0.215576
CNLS-YHYB09	-0.00267391	-0.01963	-0.0260309	-0.01346	-0.00187209	-0.0456343	-0.0872449	-0.026593	0.119549	-0.06236	0.0112378	-0.131706	-0.0386935	1.02534	-0.035746	0.0207151	0.0284257	-0.0686744	-0.060255	-0.0111901	0.454776	-0.0799523	-0.0851382	-0.0598544	-0.091887	-0.139996	-0.0677967	-0.0374301	-0.141806	-0.048215	-0.101385	-0.0629672	-0.0500621	-0.06236	-0.00199828
CNLS-YHYB10	0.0288506	-0.0238564	-0.0545319	-0.0412064	0.00821339	-0.0322138	-0.0334964	-0.0839092	-0.0656105	-0.0478574	-0.0633226	-0.0747863	0.0107446	-0.035746	1.08982	-0.0305358	-0.033552	0.132583	-0.104146	-0.0736721	-0.0507598	-0.0668527	-0.0981472	-0.00302413	-0.0758981	-0.115588	-0.0348345	0.1757	-0.111927	-0.0264595	0.103042	-0.0649556	-0.0460059	-0.0478574	-0.0108484
CNLS-YHYB11	-0.0216583	-0.00434067	0.0423553	-0.00485302	-0.0221392	-0.0527309	0.0329753	-0.0512568	-0.0815779	-0.0473347	-0.0382714	-0.124562	-0.00423089	0.0207151	-0.0305358	1.06091	0.0943585	0.00644965	-0.0748087	-0.089209	-0.0370771	-0.0375385	-0.0295991	-0.0410328	-0.0900271	-0.0837727	-0.0525475	4.04e-05	-0.0915516	-0.0508298	-0.00106599	-0.0865307	-0.0155524	-0.0473347	0.0515447
CNLS-YHYB12	-0.0293162	-0.0151462	0.0620919	0.0829805	-0.0171563	-0.0554542	-0.0694475	-0.0800256	-0.0455444	-0.0557333	-0.0537934	-0.148399	-0.0186488	0.0284257	-0.033552	0.0943585	1.08006	-0.00127456	-0.0941708	-0.0657071	-0.0303084	-0.0263247	-0.066139	-0.00858282	-0.10747	-0.0947964	-0.0462375	0.0280336	-0.0880453	-0.00570777	-0.0248531	-0.066156	-0.0133303	-0.0557333	0.0381887
CNLS-YHYB13	-0.035629	-0.0301587	-0.0123614	0.0269291	-0.0147191	0.0944474	-0.0598427	-0.0850726	-0.0649175	-0.0387651	-0.0560418	-0.0387046	-0.0185185	-0.0686744	0.132583	0.00644965	-0.00127456	1.08259	-0.0604685	-0.0548869	-0.060556	-0.0885849	-0.102186	-0.0466512	-0.0329422	-0.0425757	-0.0947091	-0.00457643	-0.129623	-0.0480082	0.118259	-0.0594937	-0.027759	-0.0387651	-0.0475725
CNLS-YHYB14	-0.0323211	-0.0832953	-0.0857428	-0.112362	-0.068447	0.154251	-0.0159819	0.0264299	0.0131247	-0.000174626	0.0729925	0.137176	-0.099822	-0.060255	-0.104146	-0.0748087	-0.0941708	-0.0604685	0.956651	0.0561779	0.0230581	-0.107438	-0.0706624	-0.0862282	0.129437	0.0487246	-0.0935548	-0.0806169	-0.081494	-0.0512404	-0.0191658	0.0238422	-0.0823357	-0.000174626	-0.0794651
CNLS-YHYB15	-0.056524	-0.0912125	-0.0367744	-0.0299671	-0.0348589	0.0663863	0.011934	0.157175	0.196973	-0.0578695	0.189486	0.0334189	-0.104568	-0.0111901	-0.0736721	-0.089209	-0.0657071	-0.0548869	0.0561779	0.971308	0.0854573	-0.082047	-0.132708	-0.0844682	0.0355859	-0.00198776	-0.114567	-0.0896171	-0.13609	-0.105064	-0.0911498	-0.00681335	-0.0891383	-0.0578695	-0.108163
CNLS-YHYB16	-0.040065	-0.051104	-0.0295848	-0.0189	-0.0258164	0.0262493	-0.0503893	-0.0284236	0.0285397	-0.0553474	-0.00347839	-0.0655195	-0.0552116	0.454776	-0.0507598	-0.0370771	-0.0303084	-0.060556	0.0230581	0.0854573	0.999485	-0.0954616	-0.0954297	-0.0629164	-0.0222616	-0.0500065	-0.092788	-0.0779857	-0.124958	-0.0684546	-0.100098	-0.0650828	-0.0658241	-0.0553474	-0.041807
CNLS-YHYB17	-0.0368982	-0.00628199	-0.0533295	-0.0712334	-0.0237004	-0.122388	-0.0601483	-0.0313074	-0.0649086	-0.121742	-0.00536606	-0.103669	-0.0419003	-0.0799523	-0.0668527	-0.0375385	-0.0263247	-0.0885849	-0.107438	-0.082047	-0.0954616	1.04185	0.213705	-0.0513497	-0.124261	0.129454	0.0109356	-0.0235204	0.385723	-0.00647683	-0.0708129	-0.0220208	0.0252775	-0.121742	-0.0613902
CNLS-YHYB18	-0.0524892	-0.0400078	-0.074292	-0.0713154	-0.0708016	-0.119434	-0.0560778	-0.00738801	-0.0666452	-0.107063	-0.0468675	-0.0858914	-0.0929703	-0.0851382	-0.0981472	-0.0295991	-0.066139	-0.102186	-0.0706624	-0.132708	-0.0954297	0.213705	1.05273	-0.0306836	-0.10746	0.143313	0.0225333	-0.045461	0.492869	0.0141928	-0.0645626	-0.0203783	0.0780884	-0.107063	-0.072153
CNLS-YHYB19	0.00152298	-0.0433928	-0.0244298	-0.035708	-0.0159321	-0.0884577	-0.081695	-0.0231097	-0.0493615	-0.0708566	-0.0554227	-0.126464	0.02157	-0.0598544	-0.00302413	-0.0410328	-0.00858282	-0.0466512	-0.0862282	-0.0844682	-0.0629164	-0.0513497	-0.0306836	1.00718	-0.112805	-0.056552	0.399612	-0.0274489	-0.0242519	0.0223005	-0.0377961	-0.00768659	0.00316616	-0.0708566	-0.0299848
CNLS-YHYB20	-0.0619516	-0.09555	-0.121872	-0.0798673	-0.078593	0.0534834	0.00351256	-0.00220724	0.011193	0.128297	-0.0362192	0.480964	-0.125388	-0.091887	-0.0758981	-0.0900271	-0.10747	-0.0329422	0.129437	0.0355859	-0.0222616	-0.124261	-0.10746	-0.112805	1.04428	0.00950703	-0.129253	-0.106815	-0.107794	-0.0868489	-0.0168636	-0.0202253	-0.092153	0.128297	-0.101262
CNLS-YHYB21	-0.0439975	-0.0886283	-0.0796514	-0.103947	-0.0339665	0.0324628	-0.0353429	0.0136758	-0.0820153	-0.0969292	-0.0879782	0.0168257	-0.113984	-0.139996	-0.115588	-0.0837727	-0.0947964	-0.0425757	0.0487246	-0.00198776	-0.0500065	0.129454	0.143313	-0.056552	0.00950703	0.914853	-0.0486047	-0.0466985	0.343624	-0.0497802	-0.0175307	0.0317102	0.00476146	-0.0969292	-0.0791936
CNLS-YHYB22	-0.0314097	-0.0178912	-0.0586171	-0.0813275	-0.0655533	-0.11619	-0.048613	-0.00285025	-0.0757538	-0.112574	-0.0622577	-0.136624	0.0826959	-0.0677967	-0.0348345	-0.0525475	-0.0462375	-0.0947091	-0.0935548	-0.114567	-0.092788	0.0109356	0.0225333	0.399612	-0.129253	-0.0486047	1.00091	-0.0506332	0.0597353	0.0867684	-0.0612329	0.147738	-0.0311054	-0.112574	0.028005
CNLS-YHYB23	0.0324657	0.000187021	-0.0124373	-0.0235793	0.00846225	-0.0409117	-0.068251	-0.0673521	-0.0934494	-0.0548568	-0.0593113	-0.0973953	-0.0324719	-0.0374301	0.1757	4.04e-05	0.0280336	-0.00457643	-0.0806169	-0.0896171	-0.0779857	-0.0235204	-0.045461	-0.0274489	-0.106815	-0.0466985	-0.0506332	1.03497	-0.0299076	-0.0390842	0.0785788	-0.0849999	-0.0253828	-0.0548568	0.0140656
CNLS-YHYB24	-0.0621895	-0.0420649	-0.109498	-0.127567	-0.0651458	-0.135188	-0.04522	0.0214475	-0.117102	-0.14122	-0.125768	-0.0871661	-0.0826616	-0.141806	-0.111927	-0.0915516	-0.0880453	-0.129623	-0.081494	-0.13609	-0.124958	0.385723	0.492869	-0.0242519	-0.107794	0.343624	0.0597353	-0.0299076	0.955996	0.0554906	-0.0263184	0.0112415	0.117771	-0.14122	-0.0687241
CNLS-YHYB25	-0.0524202	-0.00152019	-0.0279632	-0.046916	-0.0143831	-0.0865685	-0.00132004	-0.0439737	-0.0872833	-0.0791476	-0.0839246	-0.0837397	0.0386749	-0.048215	-0.0264595	-0.0508298	-0.00570777	-0.0480082	-0.0512404	-0.105064	-0.0684546	-0.00647683	0.0141928	0.0223005	-0.0868489	-0.0497802	0.0867684	-0.0390842	0.0554906	1.04238	0.0125302	-0.00684549	-0.019934	-0.0791476	0.0270715
CNLS-YHYB26	0.040616	-0.0208994	-0.0428958	-0.0663811	-0.0425896	0.0292495	-0.0342588	-0.0701045	-0.0639383	-0.0595375	-0.106722	-0.0321384	-0.0306794	-0.101385	0.103042	-0.00106599	-0.0248531	0.118259	-0.0191658	-0.0911498	-0.100098	-0.0708129	-0.0645626	-0.0377961	-0.0168636	-0.0175307	-0.0612329	0.0785788	-0.0263184	0.0125302	1.02068	-0.0539386	-0.053889	-0.0595375	-0.0351689
CNLS-YHYB27	-0.0404756	-0.0540811	-0.0362329	-0.0615572	-0.048843	0.0348269	-0.0176125	-0.0251114	-0.0145498	-0.0710051	-0.0443235	-0.0227681	-0.017781	-0.0629672	-0.0649556	-0.0865307	-0.066156	-0.0594937	0.0238422	-0.00681335	-0.0650828	-0.0220208	-0.0203783	-0.00768659	-0.0202253	0.0317102	0.147738	-0.0849999	0.0112415	-0.00684549	-0.0539386	0.987686	-0.0571258	-0.0710051	-0.0283877
CNLS-YHYB28	-0.0080369	0.0334219	0.00786652	0.0229764	-0.0403399	-0.0601764	-0.0532986	-0.0564908	-0.0950558	-0.0870831	-0.0665976	-0.0852069	-0.0302514	-0.0500621	-0.0460059	-0.0155524	-0.0133303	-0.027759	-0.0823357	-0.0891383	-0.0658241	0.0252775	0.0780884	0.00316616	-0.092153	0.00476146	-0.0311054	-0.0253828	0.117771	-0.019934	-0.053889	-0.0571258	1.10923	-0.0870831	-0.0658714
CNLS-YHYB29	-0.0913575	-0.103167	-0.0724888	-0.0515385	-0.0784604	-0.0578537	-0.0369176	-0.101866	-0.0874641	0.890728	-0.0768569	0.332415	-0.0213231	-0.06236	-0.0478574	-0.0473347	-0.0557333	-0.0387651	-0.000174626	-0.0578695	-0.0553474	-0.121742	-0.107063	-0.0708566	0.128297	-0.0969292	-0.112574	-0.0548568	-0.14122	-0.0791476	-0.0595375	-0.0710051	-0.0870831	0.890728	-0.100039
CNLS-YHYB30	-0.0237105	0.0015143	0.0379352	0.0123847	-0.0287465	-0.029564	0.0418344	-0.0916827	-0.0794112	-0.100039	-0.0626119	-0.121109	0.215576	-0.00199828	-0.0108484	0.0515447	0.0381887	-0.0475725	-0.0794651	-0.108163	-0.041807	-0.0613902	-0.072153	-0.0299848	-0.101262	-0.0791936	0.028005	0.0140656	-0.0687241	0.0270715	-0.0351689	-0.0283877	-0.0658714	-0.100039	0.99854
