# Supplementary material for: Whole-Genome Resequencing Reveals Genetic Diversity and Wool Trait-Related Genes in Liangshan Semi-Fine-Wool Sheep
Source: Animals (Basel). 2024 Jan 29;14(3):444. doi: 10.3390/ani14030444 (PMC10854784; doi:10.3390/ani14030444)
Supplement: Supplementary file 1 [file animals-14-00444-s001.zip › Table S4.xlsx]

## Sheet: Sheet1
Table S4 The linear relationship between the ROH (ROH length and number) on each chromosome and the chromosome length.
	Classification	Pearson correlation coefficient (r)	p-value
LSS_BT	Correlation between ROH number and chromosome length	0.824574	p-value < 2.2e-16
	Correlation between ROH length and chromosome length	0.755144	p-value < 2.2e-16
CNM	Correlation between ROH number and chromosome length	0.773105	p-value < 2.2e-16
	Correlation between ROH length and chromosome length	0.671785	p-value < 2.2e-16
TIB	Correlation between ROH number and chromosome length	0.934785	p-value < 2.2e-16
	Correlation between ROH length and chromosome length	0.772967	p-value < 2.2e-16
YNS	Correlation between ROH number and chromosome length	0.762003	p-value < 2.2e-17
	Correlation between ROH length and chromosome length	0.73275	p-value < 2.2e-18
LST	Correlation between ROH number and chromosome length	0.859732	p-value < 2.2e-19
	Correlation between ROH length and chromosome length	0.754536	p-value < 2.2e-20
RMN	Correlation between ROH number and chromosome length	0.731927	p-value < 2.2e-21
	Correlation between ROH length and chromosome length	0.588881	p-value < 2.2e-22
AMU	Correlation between ROH number and chromosome length	0.480047	p-value < 2.2e-16
	Correlation between ROH length and chromosome length	0.397186	p-value < 2.2e-16
