# Supplementary material for: Whole-Genome Resequencing Reveals Genetic Diversity and Wool Trait-Related Genes in Liangshan Semi-Fine-Wool Sheep
Source: Animals (Basel). 2024 Jan 29;14(3):444. doi: 10.3390/ani14030444 (PMC10854784; doi:10.3390/ani14030444)
Supplement: Supplementary file 1 [file animals-14-00444-s001.zip › Table S5.xlsx]

## Sheet: Table S5 The enriched GO biolog
Table S5 The enriched GO biological processes for the genes with XP-EHH
GO_accession	ONTOLOGY	Description	GeneRatio	BgRatio	P-value	Q-value	Genes	Count
GO:0021511	BP	spinal cord patterning	4/183	12/8315	9.79e-05	0.105133	GLI2/GDF11/FOXN4/DBX1	4
GO:0043320	BP	natural killer cell degranulation	3/183	5/8315	0.000101521	0.105133	RAB27A/LAMP1/CORO1A	3
GO:0007389	BP	pattern specification process	14/183	212/8315	0.000232294	0.105133	SSBP3/GLI2/GDF11/HOXA11/HOXA10/HOXA7/HOXA6/HOXA2/ALG5/WNT11/TBX5/FOXN4/DBX1/SFRP1	14
GO:0048598	BP	embryonic morphogenesis	17/183	300/8315	0.000316229	0.105133	KCNQ4/OPA1/GLI2/HMGA2/HOXA13/HOXA11/HOXA10/HOXA7/HOXA6/HOXA2/GJA1/MAPK7/CTR9/WNT11/TBX5/SFRP1/RARB	17
GO:0030101	BP	natural killer cell activation	5/183	28/8315	0.000318387	0.105133	FGR/RAB27A/BLOC1S6/LAMP1/CORO1A	5
GO:0002323	BP	natural killer cell activation involved in immune response	3/183	7/8315	0.000343903	0.105133	RAB27A/LAMP1/CORO1A	3
GO:0009953	BP	dorsal/ventral pattern formation	6/183	44/8315	0.000368721	0.105133	GLI2/HOXA11/HOXA2/FOXN4/DBX1/SFRP1	6
GO:0048863	BP	stem cell differentiation	9/183	102/8315	0.000392043	0.105133	PHF19/PUM1/LBH/HOXA7/MSI2/ERCC2/TBX5/GPM6A/SFRP1	9
GO:0045165	BP	cell fate commitment	10/183	125/8315	0.000414484	0.105133	GLI2/HOXA13/HOXA11/HOXA2/CTR9/WNT11/TBX5/FOXN4/DBX1/SFRP1	10
GO:0001501	BP	skeletal system development	15/183	252/8315	0.000428114	0.105133	MEF2D/FREM1/GLI2/FGR/HMGA2/GDF11/HOXA11/HOXA10/HOXA7/HOXA6/HOXA2/WNT11/SFRP1/CSGALNACT1/RARB	15
GO:0048705	BP	skeletal system morphogenesis	10/183	128/8315	0.000500844	0.105133	MEF2D/FREM1/FGR/HOXA11/HOXA7/HOXA6/HOXA2/SFRP1/CSGALNACT1/RARB	10
GO:0060579	BP	ventral spinal cord interneuron fate commitment	3/183	8/8315	0.000541344	0.105133	GLI2/FOXN4/DBX1	3
GO:0060581	BP	cell fate commitment involved in pattern specification	3/183	8/8315	0.000541344	0.105133	GLI2/FOXN4/DBX1	3
GO:0003002	BP	regionalization	12/183	178/8315	0.000541546	0.105133	SSBP3/GLI2/GDF11/HOXA11/HOXA10/HOXA7/HOXA6/HOXA2/WNT11/FOXN4/DBX1/SFRP1	12
GO:0000981	MF	DNA-binding transcription factor activity, RNA polymerase II-specific	21/193	461/9239	0.000618322	0.233561	MEF2D/GLI2/TFCP2/CSRNP2/DBX2/EVX1/HOXA13/HOXA11/HOXA10/HOXA7/HOXA6/HOXA2/HOXA1/RFX6/DACH1/HOXB13/BATF3/TBX5/FOXN4/DBX1/RARB	21
GO:0060740	BP	prostate gland epithelium morphogenesis	4/183	19/8315	0.000679225	0.119379	GLI2/HOXA13/HOXB13/SFRP1	4
GO:0009887	BP	animal organ morphogenesis	21/183	443/8315	0.000705306	0.119379	KCNQ4/MEF2D/FREM1/LIMS2/GLI2/FGR/ARID2/GDF11/HOXA13/HOXA11/HOXA7/HOXA6/HOXA2/HOXB13/TBC1D20/WNT11/TBX5/FOXN4/SFRP1/CSGALNACT1/RARB	21
GO:0021514	BP	ventral spinal cord interneuron differentiation	3/183	9/8315	0.000798895	0.119379	GLI2/FOXN4/DBX1	3
GO:0060442	BP	branching involved in prostate gland morphogenesis	3/183	9/8315	0.000798895	0.119379	HOXA13/HOXB13/SFRP1	3
GO:0060512	BP	prostate gland morphogenesis	4/183	20/8315	0.000834546	0.119379	GLI2/HOXA13/HOXB13/SFRP1	4
GO:0009952	BP	anterior/posterior pattern specification	9/183	114/8315	0.000885336	0.120313	SSBP3/GLI2/GDF11/HOXA11/HOXA10/HOXA7/HOXA6/HOXA2/SFRP1	9
GO:0098609	BP	cell-cell adhesion	16/183	302/8315	0.000985384	0.127532	ITGB2/SHB/ANXA1/LIMS2/EMCN/BVES/MAPK7/GTPBP4/CDH22/PRKCD/DSG4/DSC1/DSC3/CDH20/CORO1A/ALOX5	16
GO:0048646	BP	anatomical structure formation involved in morphogenesis	22/183	490/8315	0.00107939	0.133349	SSBP3/OPA1/PTK2B/ANXA1/GLI2/HMGA2/HDAC9/HOXA11/HOXA7/EMCN/GJA1/MAPK7/HOXB13/TBC1D20/ERCC2/CTR9/WNT11/TBX5/FOXN4/GNPAT/ALOX5/SFRP1	22
GO:0042383	CC	sarcolemma	5/223	36/9940	0.0011616	0.316496	ANXA1/CLCN1/BVES/LAMP1/CACNG1	5
GO:0043299	BP	leukocyte degranulation	4/183	22/8315	0.00121742	0.136336	FGR/RAB27A/LAMP1/CORO1A	4
GO:0030280	MF	structural constituent of skin epidermis	2/193	3/9239	0.00128454	0.233561	KRT1/KRT84	2
GO:0032071	BP	regulation of endodeoxyribonuclease activity	2/183	3/8315	0.00142436	0.136336	GZMA/PRKCD	2
GO:0070269	BP	pyroptosis	2/183	3/8315	0.00142436	0.136336	GSDME/GZMA	2
GO:0098962	BP	regulation of postsynaptic neurotransmitter receptor activity	2/183	3/8315	0.00142436	0.136336	CACNG5/NPTX2	2
GO:0140507	BP	granzyme-mediated programmed cell death signaling pathway	2/183	3/8315	0.00142436	0.136336	LAMP1/GZMA	2
GO:1901503	BP	ether biosynthetic process	2/183	3/8315	0.00142436	0.136336	GNPAT/ALOX5	2
GO:0035295	BP	tube development	21/183	469/8315	0.00145471	0.136336	SSBP3/OPA1/PTK2B/SHB/ANXA1/GLI2/ARID2/GDF11/HDAC9/HOXA13/HOXA11/HOXA7/EMCN/MAPK7/HOXB13/TBC1D20/WNT11/TBX5/ALOX5/SFRP1/RARB	21
GO:0021513	BP	spinal cord dorsal/ventral patterning	3/183	11/8315	0.00151903	0.137619	GLI2/FOXN4/DBX1	3
GO:0001503	BP	ossification	11/183	176/8315	0.00170313	0.145607	MEF2D/PTK2B/GLI2/FGR/HOXA2/TP53INP2/ERCC2/WNT11/ALOX5/SFRP1/CSGALNACT1	11
GO:0072359	BP	circulatory system development	20/183	443/8315	0.00171435	0.145607	MEF2D/PTK2B/SHB/ANXA1/GLI2/ANTXR1/ARID2/HDAC9/HOXA13/HOXA7/BORCS8/EMCN/GJA1/BVES/MAPK7/HOXB13/WNT11/TBX5/ALOX5/RARB	20
GO:0008285	BP	negative regulation of cell population proliferation	15/183	294/8315	0.00205371	0.163891	AKIRIN1/PTK2B/LIMS2/ARID2/GDF11/GSDME/IFI30/EREG/DACH1/GTPBP4/WNT11/TBX5/ALOX5/SFRP1/RARB	15
GO:0051052	BP	regulation of DNA metabolic process	10/183	154/8315	0.00207243	0.163891	EXOSC3/EYA3/ARID2/HELB/HMGA2/DACH1/GZMA/PRKCD/SLX1A/RFC2	10
GO:0030057	CC	desmosome	3/223	12/9940	0.00210997	0.316496	DSG4/DSC1/DSC3	3
GO:0007369	BP	gastrulation	7/183	82/8315	0.00211053	0.163891	HMGA2/HOXA11/GJA1/MAPK7/CTR9/WNT11/SFRP1	7
GO:0030850	BP	prostate gland development	4/183	27/8315	0.0026808	0.188591	GLI2/HOXA13/HOXB13/SFRP1	4
GO:0014839	BP	myoblast migration involved in skeletal muscle regeneration	2/183	4/8315	0.00280745	0.188591	AKIRIN1/ANXA1	2
GO:0031338	BP	regulation of vesicle fusion	2/183	4/8315	0.00280745	0.188591	ANXA1/CORO1A	2
GO:0032070	BP	regulation of deoxyribonuclease activity	2/183	4/8315	0.00280745	0.188591	GZMA/PRKCD	2
GO:0071481	BP	cellular response to X-ray	2/183	4/8315	0.00280745	0.188591	HMGA2/SFRP1	2
GO:0046661	BP	male sex differentiation	6/183	65/8315	0.00294764	0.188591	DHCR24/HOXA13/HOXA11/HOXA10/TBC1D20/SFRP1	6
GO:0002285	BP	lymphocyte activation involved in immune response	7/183	87/8315	0.00295936	0.188591	PTK2B/SHB/EXOSC3/ANXA1/RAB27A/LAMP1/CORO1A	7
GO:0030336	BP	negative regulation of cell migration	8/183	111/8315	0.00302832	0.188591	ARID2/HOXA7/GJA1/DACH1/GTPBP4/WNT11/TBX5/SFRP1	8
GO:0030326	BP	embryonic limb morphogenesis	6/183	66/8315	0.00318436	0.188591	GLI2/HOXA13/HOXA11/HOXA10/TBX5/RARB	6
GO:0035113	BP	embryonic appendage morphogenesis	6/183	66/8315	0.00318436	0.188591	GLI2/HOXA13/HOXA11/HOXA10/TBX5/RARB	6
GO:0048147	BP	negative regulation of fibroblast proliferation	3/183	14/8315	0.00319188	0.188591	IFI30/DACH1/SFRP1	3
GO:0002366	BP	leukocyte activation involved in immune response	8/183	113/8315	0.00338193	0.195569	PTK2B/SHB/EXOSC3/ANXA1/FGR/RAB27A/LAMP1/CORO1A	8
GO:0060350	BP	endochondral bone morphogenesis	4/183	29/8315	0.00350599	0.196735	MEF2D/HOXA11/CSGALNACT1/RARB	4
GO:0001708	BP	cell fate specification	5/183	47/8315	0.00354687	0.196735	GLI2/HOXA13/HOXA11/WNT11/DBX1	5
GO:0002263	BP	cell activation involved in immune response	8/183	115/8315	0.00376682	0.203688	PTK2B/SHB/EXOSC3/ANXA1/FGR/RAB27A/LAMP1/CORO1A	8
GO:0006275	BP	regulation of DNA replication	5/183	48/8315	0.00389	0.203688	GLI2/EREG/DACH1/GTPBP4/RFC2	5
GO:2000146	BP	negative regulation of cell motility	8/183	116/8315	0.00397156	0.203688	ARID2/HOXA7/GJA1/DACH1/GTPBP4/WNT11/TBX5/SFRP1	8
GO:0070004	MF	cysteine-type exopeptidase activity	2/193	5/9239	0.00416486	0.233561	SCRN1/MINDY2	2
GO:1901612	MF	cardiolipin binding	2/193	5/9239	0.00416486	0.233561	OPA1/GSDME	2
GO:0060349	BP	bone morphogenesis	5/183	49/8315	0.00425626	0.203688	MEF2D/FREM1/HOXA11/CSGALNACT1/RARB	5
GO:0003402	BP	planar cell polarity pathway involved in axis elongation	2/183	5/8315	0.00461141	0.203688	WNT11/SFRP1	2
GO:0021521	BP	ventral spinal cord interneuron specification	2/183	5/8315	0.00461141	0.203688	GLI2/DBX1	2
GO:0060027	BP	convergent extension involved in gastrulation	2/183	5/8315	0.00461141	0.203688	WNT11/SFRP1	2
GO:0060526	BP	prostate glandular acinus morphogenesis	2/183	5/8315	0.00461141	0.203688	HOXB13/SFRP1	2
GO:0060527	BP	prostate epithelial cord arborization involved in prostate glandular acinus morphogenesis	2/183	5/8315	0.00461141	0.203688	HOXB13/SFRP1	2
GO:0060573	BP	cell fate specification involved in pattern specification	2/183	5/8315	0.00461141	0.203688	GLI2/DBX1	2
GO:0051271	BP	negative regulation of cellular component movement	8/183	119/8315	0.00463767	0.203688	ARID2/HOXA7/GJA1/DACH1/GTPBP4/WNT11/TBX5/SFRP1	8
GO:0001657	BP	ureteric bud development	5/183	50/8315	0.00464648	0.203688	GDF11/HOXA11/WNT11/SFRP1/RARB	5
GO:0021510	BP	spinal cord development	5/183	50/8315	0.00464648	0.203688	GLI2/GDF11/ERCC2/FOXN4/DBX1	5
GO:0000439	CC	transcription factor TFIIH core complex	2/223	5/9940	0.00479186	0.336519	ERCC2/GTF2H1	2
GO:0040013	BP	negative regulation of locomotion	8/183	120/8315	0.00487778	0.210433	ARID2/HOXA7/GJA1/DACH1/GTPBP4/WNT11/TBX5/SFRP1	8
GO:0072163	BP	mesonephric epithelium development	5/183	51/8315	0.00506151	0.211641	GDF11/HOXA11/WNT11/SFRP1/RARB	5
GO:0072164	BP	mesonephric tubule development	5/183	51/8315	0.00506151	0.211641	GDF11/HOXA11/WNT11/SFRP1/RARB	5
GO:0007229	BP	integrin-mediated signaling pathway	5/183	52/8315	0.00550216	0.223753	ITGB2/PTK2B/LIMS2/FGR/ITGAL	5
GO:0032814	BP	regulation of natural killer cell activation	3/183	17/8315	0.00568049	0.223753	FGR/BLOC1S6/LAMP1	3
GO:0035115	BP	embryonic forelimb morphogenesis	3/183	17/8315	0.00568049	0.223753	HOXA13/HOXA11/TBX5	3
GO:0048333	BP	mesodermal cell differentiation	3/183	17/8315	0.00568049	0.223753	HMGA2/HOXA11/GJA1	3
GO:0005546	MF	phosphatidylinositol-4,5-bisphosphate binding	3/193	18/9239	0.00581103	0.233561	SESTD1/GSDME/KCNJ2	3
GO:0007156	BP	homophilic cell adhesion via plasma membrane adhesion molecules	5/183	53/8315	0.00596924	0.226494	CDH22/DSG4/DSC1/DSC3/CDH20	5
GO:0035107	BP	appendage morphogenesis	6/183	75/8315	0.00600006	0.226494	GLI2/HOXA13/HOXA11/HOXA10/TBX5/RARB	6
GO:0035108	BP	limb morphogenesis	6/183	75/8315	0.00600006	0.226494	GLI2/HOXA13/HOXA11/HOXA10/TBX5/RARB	6
GO:0043139	MF	5'-3' DNA helicase activity	2/193	6/9239	0.0061616	0.233561	HELB/ERCC2	2
GO:1901611	MF	phosphatidylglycerol binding	2/193	6/9239	0.0061616	0.233561	OPA1/GSDME	2
GO:0001823	BP	mesonephros development	5/183	54/8315	0.00646357	0.228977	GDF11/HOXA11/WNT11/SFRP1/RARB	5
GO:0042267	BP	natural killer cell mediated cytotoxicity	3/183	18/8315	0.00670748	0.228977	RAB27A/LAMP1/CORO1A	3
GO:1903307	BP	positive regulation of regulated secretory pathway	3/183	18/8315	0.00670748	0.228977	FGR/RAB27A/LAMP1	3
GO:0000462	BP	maturation of SSU-rRNA from tricistronic rRNA transcript (SSU-rRNA, 5.8S rRNA, LSU-rRNA)	2/183	6/8315	0.00681723	0.228977	SLX9/ERCC2	2
GO:0032288	BP	myelin assembly	2/183	6/8315	0.00681723	0.228977	ERCC2/GNPAT	2
GO:0005675	CC	transcription factor TFIIH holo complex	2/223	6/9940	0.00708181	0.336519	ERCC2/GTF2H1	2
GO:0002228	BP	natural killer cell mediated immunity	3/183	19/8315	0.00783778	0.228977	RAB27A/LAMP1/CORO1A	3
GO:1903573	BP	negative regulation of response to endoplasmic reticulum stress	3/183	19/8315	0.00783778	0.228977	USP25/OPA1/ALOX5	3
GO:0045111	CC	intermediate filament cytoskeleton	7/223	102/9940	0.0079348	0.336519	SESTD1/KRT77/KRT1/KRT82/KRT84/HOXA13/LMNB2	7
GO:0045638	BP	negative regulation of myeloid cell differentiation	4/183	37/8315	0.00850655	0.228977	PTK2B/HOXA7/CTR9/SFRP1	4
GO:0017116	MF	single-stranded DNA helicase activity	2/193	7/9239	0.00850813	0.233561	HELB/RFC2	2
GO:0007548	BP	sex differentiation	7/183	106/8315	0.00871865	0.228977	DHCR24/HOXA13/HOXA11/HOXA10/DACH1/TBC1D20/SFRP1	7
GO:0001704	BP	formation of primary germ layer	5/183	58/8315	0.00872914	0.228977	HMGA2/HOXA11/GJA1/CTR9/WNT11	5
GO:0008360	BP	regulation of cell shape	5/183	58/8315	0.00872914	0.228977	PTK2B/ANXA1/FGR/BVES/CORO1A	5
GO:0035239	BP	tube morphogenesis	16/183	377/8315	0.00881591	0.228977	OPA1/PTK2B/SHB/ANXA1/GLI2/ARID2/HDAC9/HOXA13/HOXA11/HOXA7/EMCN/MAPK7/HOXB13/WNT11/ALOX5/SFRP1	16
GO:0009954	BP	proximal/distal pattern formation	3/183	20/8315	0.00907364	0.228977	GLI2/HOXA11/HOXA10	3
GO:0098742	BP	cell-cell adhesion via plasma-membrane adhesion molecules	6/183	82/8315	0.00920072	0.228977	MAPK7/CDH22/DSG4/DSC1/DSC3/CDH20	6
GO:0048645	BP	animal organ formation	4/183	38/8315	0.0093472	0.228977	GLI2/HOXA11/WNT11/TBX5	4
GO:0007498	BP	mesoderm development	5/183	59/8315	0.00937144	0.228977	SSBP3/HMGA2/HOXA11/GJA1/WNT11	5
GO:0030282	BP	bone mineralization	5/183	59/8315	0.00937144	0.228977	PTK2B/FGR/ERCC2/WNT11/ALOX5	5
GO:0032069	BP	regulation of nuclease activity	2/183	7/8315	0.00940657	0.228977	GZMA/PRKCD	2
GO:0048570	BP	notochord morphogenesis	2/183	7/8315	0.00940657	0.228977	GLI2/WNT11	2
GO:0060028	BP	convergent extension involved in axis elongation	2/183	7/8315	0.00940657	0.228977	WNT11/SFRP1	2
GO:0060525	BP	prostate glandular acinus development	2/183	7/8315	0.00940657	0.228977	HOXB13/SFRP1	2
GO:0060926	BP	cardiac pacemaker cell development	2/183	7/8315	0.00940657	0.228977	BVES/TBX5	2
GO:0048514	BP	blood vessel morphogenesis	12/183	252/8315	0.00962693	0.228977	PTK2B/SHB/ANXA1/ARID2/HDAC9/HOXA13/HOXA7/EMCN/MAPK7/HOXB13/WNT11/ALOX5	12
GO:0006259	BP	DNA metabolic process	16/183	381/8315	0.00970102	0.228977	EXOSC3/EYA3/ARID2/HELB/HMGA2/DACH1/PARP1/ERCC2/GZMA/RAD1/PRKCD/GTF2H1/SLX1A/RFC2/PGBD5/SPRTN	16
GO:0032806	CC	carboxy-terminal domain protein kinase complex	2/223	7/9940	0.00976861	0.336519	ERCC2/GTF2H1	2
GO:0045095	CC	keratin filament	4/223	38/9940	0.0100161	0.336519	KRT77/KRT1/KRT82/KRT84	4
GO:0048589	BP	developmental growth	13/183	285/8315	0.010092	0.228977	AKIRIN1/ANXA1/APBA1/GLI2/ARID2/HOXA11/ERCC2/CTR9/WNT11/TBX5/TBCE/SFRP1/RARB	13
GO:0080135	BP	regulation of cellular response to stress	13/183	286/8315	0.0103736	0.228977	USP25/OPA1/PTK2B/EYA3/SH3RF3/ARID2/HELB/HMGA2/NOD1/MAPK7/PRKCD/ALOX5/SFRP1	13
GO:0009792	BP	embryo development ending in birth or egg hatching	15/183	353/8315	0.0109687	0.228977	SSBP3/OPA1/APBA1/GLI2/EVX1/HOXA11/HOXA7/HOXA6/HOXA2/TLE6/ERCC2/CTR9/WNT11/DSC3/SFRP1	15
GO:0001707	BP	mesoderm formation	4/183	40/8315	0.0111866	0.228977	HMGA2/HOXA11/GJA1/WNT11	4
GO:0048144	BP	fibroblast proliferation	4/183	40/8315	0.0111866	0.228977	IFI30/EREG/DACH1/SFRP1	4
GO:0048145	BP	regulation of fibroblast proliferation	4/183	40/8315	0.0111866	0.228977	IFI30/EREG/DACH1/SFRP1	4
GO:0030552	MF	cAMP binding	2/193	8/9239	0.0111891	0.233561	POPDC3/BVES	2
GO:0070300	MF	phosphatidic acid binding	2/193	8/9239	0.0111891	0.233561	OPA1/SESTD1	2
GO:0002062	BP	chondrocyte differentiation	5/183	62/8315	0.0114924	0.228977	MEF2D/GLI2/HMGA2/HOXA11/RARB	5
GO:0022612	BP	gland morphogenesis	5/183	62/8315	0.0114924	0.228977	LIMS2/GLI2/HOXA13/HOXB13/SFRP1	5
GO:0040007	BP	growth	16/183	389/8315	0.0116833	0.228977	AKIRIN1/ANXA1/APBA1/GLI2/ARID2/HOXA11/HOXB13/ERCC2/CTR9/WNT11/TBX5/TKT/NUBP1/TBCE/SFRP1/RARB	16
GO:0035136	BP	forelimb morphogenesis	3/183	22/8315	0.0118696	0.228977	HOXA13/HOXA11/TBX5	3
GO:0048332	BP	mesoderm morphogenesis	4/183	41/8315	0.0121877	0.228977	HMGA2/HOXA11/GJA1/WNT11	4
GO:0045596	BP	negative regulation of cell differentiation	13/183	292/8315	0.0121943	0.228977	AKIRIN1/PTK2B/SHB/ANXA1/GLI2/LBH/GDF11/HOXA7/HOXA2/EREG/CTR9/SFRP1/RARB	13
GO:0005543	MF	phospholipid binding	9/193	178/9239	0.0122683	0.233561	OPA1/ANXA1/SESTD1/PLEKHA8/GSDME/KCNJ2/OSBPL10/SNX15/PSD3	9
GO:0009299	BP	mRNA transcription	2/183	8/8315	0.0123616	0.228977	TFCP2/EREG	2
GO:0060065	BP	uterus development	2/183	8/8315	0.0123616	0.228977	HOXA11/HOXA10	2
GO:0060920	BP	cardiac pacemaker cell differentiation	2/183	8/8315	0.0123616	0.228977	BVES/TBX5	2
GO:0071498	NA	cellular response to fluid shear stress	2/183	8/8315	0.0123616	0.228977	PTK2B/MAPK7	2
GO:0090036	BP	regulation of protein kinase C signaling	2/183	8/8315	0.0123616	0.228977	AKAP12/WNT11	2
GO:1904996	BP	positive regulation of leukocyte adhesion to vascular endothelial cell	2/183	8/8315	0.0123616	0.228977	ITGB2/ALOX5	2
GO:0051093	BP	negative regulation of developmental process	16/183	393/8315	0.0127879	0.228977	AKIRIN1/PTK2B/SHB/ANXA1/GLI2/LBH/GDF11/HOXA7/HOXA2/EREG/CTR9/WNT11/TBX5/ALOX5/SFRP1/RARB	16
GO:0001533	CC	cornified envelope	2/223	8/9940	0.0128335	0.336519	ANXA1/KRT1	2
GO:0001891	CC	phagocytic cup	2/223	8/9940	0.0128335	0.336519	ANXA1/CORO1A	2
GO:0035327	CC	transcriptionally active chromatin	2/223	8/9940	0.0128335	0.336519	EXOSC3/CTR9	2
GO:0001568	BP	blood vessel development	13/183	295/8315	0.013193	0.228977	PTK2B/SHB/ANXA1/ANTXR1/ARID2/HDAC9/HOXA13/HOXA7/EMCN/MAPK7/HOXB13/WNT11/ALOX5	13
GO:0042391	BP	regulation of membrane potential	7/183	115/8315	0.0133056	0.228977	PID1/CLCN1/PPA2/POPDC3/BVES/KCNJ2/TBX5	7
GO:0048546	BP	digestive tract morphogenesis	3/183	23/8315	0.0134327	0.228977	GLI2/WNT11/SFRP1	3
GO:0043588	BP	skin development	7/183	116/8315	0.013905	0.228977	DHCR24/ANXA1/GLI2/KRT1/KRT84/HOXA7/ERCC2	7
GO:0016459	CC	myosin complex	3/223	23/9940	0.0141677	0.336519	MYH9/MYO5A/MYO3A	3
GO:0035251	MF	UDP-glucosyltransferase activity	2/193	9/9239	0.0141897	0.233561	UGGT1/ALG5	2
GO:0046849	BP	bone remodeling	4/183	43/8315	0.0143578	0.228977	SPP2/PTK2B/DEF8/SFRP1	4
GO:0051015	MF	actin filament binding	5/193	69/9239	0.0144285	0.233561	BIN1/ANTXR1/MYH9/MYO5A/CORO1A	5
GO:0048736	BP	appendage development	6/183	91/8315	0.0149072	0.228977	GLI2/HOXA13/HOXA11/HOXA10/TBX5/RARB	6
GO:0051054	BP	positive regulation of DNA metabolic process	6/183	91/8315	0.0149072	0.228977	EXOSC3/EYA3/ARID2/PRKCD/SLX1A/RFC2	6
GO:0060173	BP	limb development	6/183	91/8315	0.0149072	0.228977	GLI2/HOXA13/HOXA11/HOXA10/TBX5/RARB	6
GO:0018904	BP	ether metabolic process	2/183	9/8315	0.0156653	0.228977	GNPAT/ALOX5	2
GO:0032816	BP	positive regulation of natural killer cell activation	2/183	9/8315	0.0156653	0.228977	BLOC1S6/LAMP1	2
GO:0045624	BP	positive regulation of T-helper cell differentiation	2/183	9/8315	0.0156653	0.228977	SHB/ANXA1	2
GO:0003774	MF	cytoskeletal motor activity	3/193	26/9239	0.0163876	0.233561	MYH9/MYO5A/MYO3A	3
GO:1902936	MF	phosphatidylinositol bisphosphate binding	3/193	26/9239	0.0163876	0.233561	SESTD1/GSDME/KCNJ2	3
GO:0033002	BP	muscle cell proliferation	5/183	68/8315	0.0166689	0.228977	AKIRIN1/MEF2D/ARID2/GJA1/TBX5	5
GO:0072073	BP	kidney epithelium development	5/183	68/8315	0.0166689	0.228977	GDF11/HOXA11/WNT11/SFRP1/RARB	5
GO:0042987	BP	amyloid precursor protein catabolic process	3/183	25/8315	0.016895	0.228977	DHCR24/BIN1/APH1B	3
GO:2000379	BP	positive regulation of reactive oxygen species metabolic process	3/183	25/8315	0.016895	0.228977	PID1/RAB27A/PRKCD	3
GO:0048562	BP	embryonic organ morphogenesis	8/183	149/8315	0.0169245	0.228977	KCNQ4/GLI2/HOXA11/HOXA7/HOXA6/HOXA2/WNT11/RARB	8
GO:0043065	BP	positive regulation of apoptotic process	10/183	210/8315	0.0174602	0.228977	ANXA1/BIN1/HMGA2/HOXA13/GSDME/WNT11/GZMA/PRKCD/SFRP1/RARB	10
GO:0070273	MF	phosphatidylinositol-4-phosphate binding	2/193	10/9239	0.0174955	0.233561	SESTD1/PLEKHA8	2
GO:0042734	CC	presynaptic membrane	3/223	25/9940	0.0178071	0.336519	APBA1/CNTN1/GRIK4	3
GO:0002696	BP	positive regulation of leukocyte activation	7/183	122/8315	0.0179141	0.228977	SHB/EXOSC3/ANXA1/FGR/BLOC1S6/LAMP1/CORO1A	7
GO:0050867	BP	positive regulation of cell activation	7/183	123/8315	0.0186538	0.228977	SHB/EXOSC3/ANXA1/FGR/BLOC1S6/LAMP1/CORO1A	7
GO:0019827	BP	stem cell population maintenance	5/183	70/8315	0.0186898	0.228977	PHF19/LBH/HMGA2/CTR9/SFRP1	5
GO:0001944	BP	vasculature development	13/183	309/8315	0.0187132	0.228977	PTK2B/SHB/ANXA1/ANTXR1/ARID2/HDAC9/HOXA13/HOXA7/EMCN/MAPK7/HOXB13/WNT11/ALOX5	13
GO:0061045	BP	negative regulation of wound healing	3/183	26/8315	0.0187957	0.228977	PROC/PRKCD/ALOX5	3
GO:0002076	BP	osteoblast development	2/183	10/8315	0.0193009	0.228977	GLI2/HOXA2	2
GO:0030318	BP	melanocyte differentiation	2/183	10/8315	0.0193009	0.228977	RAB27A/BLOC1S6	2
GO:0030490	BP	maturation of SSU-rRNA	2/183	10/8315	0.0193009	0.228977	SLX9/ERCC2	2
GO:0090596	BP	sensory organ morphogenesis	7/183	124/8315	0.0194148	0.228977	KCNQ4/GLI2/GDF11/HOXA2/TBC1D20/FOXN4/RARB	7
GO:0006909	BP	phagocytosis	5/183	71/8315	0.0197582	0.228977	ITGB2/ANXA1/FGR/RAB27A/CORO1A	5
GO:0017157	BP	regulation of exocytosis	5/183	71/8315	0.0197582	0.228977	ANXA1/APBA1/FGR/RAB27A/LAMP1	5
GO:0098727	BP	maintenance of cell number	5/183	71/8315	0.0197582	0.228977	PHF19/LBH/HMGA2/CTR9/SFRP1	5
GO:0031082	CC	BLOC complex	2/223	10/9940	0.0200254	0.336519	BLOC1S6/HPS5	2
GO:0001736	BP	establishment of planar polarity	3/183	27/8315	0.0208101	0.228977	ASTN2/WNT11/SFRP1	3
GO:0007164	BP	establishment of tissue polarity	3/183	27/8315	0.0208101	0.228977	ASTN2/WNT11/SFRP1	3
GO:0021517	BP	ventral spinal cord development	3/183	27/8315	0.0208101	0.228977	GLI2/FOXN4/DBX1	3
GO:0045859	BP	regulation of protein kinase activity	9/183	185/8315	0.0208494	0.228977	PTK2B/SHB/FGR/HMGA2/GADD45B/EREG/GTPBP4/PRKCD/SFRP1	9
GO:0071356	BP	cellular response to tumor necrosis factor	5/183	72/8315	0.020866	0.228977	PTK2B/PID1/GSDME/COMMD7/SFRP1	5
GO:0004051	NA	arachidonate 5-lipoxygenase activity	1/193	1/9239	0.0208897	0.233561	ALOX5	1
GO:0004581	MF	dolichyl-phosphate beta-glucosyltransferase activity	1/193	1/9239	0.0208897	0.233561	ALG5	1
GO:0004802	MF	transketolase activity	1/193	1/9239	0.0208897	0.233561	TKT	1
GO:0004956	NA	prostaglandin D receptor activity	1/193	1/9239	0.0208897	0.233561	PTGDR	1
GO:0005314	MF	high-affinity glutamate transmembrane transporter activity	1/193	1/9239	0.0208897	0.233561	SLC1A3	1
GO:0008442	NA	3-hydroxyisobutyrate dehydrogenase activity	1/193	1/9239	0.0208897	0.233561	HIBADH	1
GO:0008955	NA	peptidoglycan glycosyltransferase activity	1/193	1/9239	0.0208897	0.233561	CSGALNACT1	1
GO:0015501	MF	glutamate:sodium symporter activity	1/193	1/9239	0.0208897	0.233561	SLC1A3	1
GO:0016287	MF	glycerone-phosphate O-acyltransferase activity	1/193	1/9239	0.0208897	0.233561	GNPAT	1
GO:0016595	MF	glutamate binding	1/193	1/9239	0.0208897	0.233561	SLC1A3	1
GO:0016744	MF	transketolase or transaldolase activity	1/193	1/9239	0.0208897	0.233561	TKT	1
GO:0017178	MF	diphthine-ammonia ligase activity	1/193	1/9239	0.0208897	0.233561	DPH6	1
GO:0019834	MF	phospholipase A2 inhibitor activity	1/193	1/9239	0.0208897	0.233561	ANXA1	1
GO:0034739	NA	histone deacetylase activity (H4-K16 specific)	1/193	1/9239	0.0208897	0.233561	HDAC9	1
GO:0035500	NA	MH2 domain binding	1/193	1/9239	0.0208897	0.233561	HMGA2	1
GO:0035501	NA	MH1 domain binding	1/193	1/9239	0.0208897	0.233561	HMGA2	1
GO:0043533	NA	inositol 1,3,4,5 tetrakisphosphate binding	1/193	1/9239	0.0208897	0.233561	ASTN2	1
GO:0047237	MF	glucuronylgalactosylproteoglycan 4-beta-N-acetylgalactosaminyltransferase activity	1/193	1/9239	0.0208897	0.233561	CSGALNACT1	1
GO:0050614	NA	delta24-sterol reductase activity	1/193	1/9239	0.0208897	0.233561	DHCR24	1
GO:0071566	NA	UFM1 activating enzyme activity	1/193	1/9239	0.0208897	0.233561	UBA5	1
GO:0071795	NA	K11-linked polyubiquitin modification-dependent protein binding	1/193	1/9239	0.0208897	0.233561	MINDY2	1
GO:0006935	BP	chemotaxis	10/183	217/8315	0.02142	0.228977	AKIRIN1/PTK2B/ANXA1/GLI2/EVX1/HOXA2/CCR4/PRKCD/CORO1A/ALOX5	10
GO:0001655	BP	urogenital system development	8/183	156/8315	0.021679	0.228977	GLI2/GDF11/HOXA13/HOXA11/HOXB13/WNT11/SFRP1/RARB	8
GO:0001649	BP	osteoblast differentiation	6/183	99/8315	0.0217267	0.228977	MEF2D/GLI2/HOXA2/TP53INP2/WNT11/SFRP1	6
GO:0002174	BP	mammary stem cell proliferation	1/183	1/8315	0.0220084	0.228977	LBH	1
GO:0002606	BP	positive regulation of dendritic cell antigen processing and presentation	1/183	1/8315	0.0220084	0.228977	NOD1	1
GO:0003131	NA	mesodermal-endodermal cell signaling	1/183	1/8315	0.0220084	0.228977	HMGA2	1
GO:0003311	BP	pancreatic D cell differentiation	1/183	1/8315	0.0220084	0.228977	RFX6	1
GO:0009449	BP	gamma-aminobutyric acid biosynthetic process	1/183	1/8315	0.0220084	0.228977	SLC1A3	1
GO:0010040	BP	response to iron(II) ion	1/183	1/8315	0.0220084	0.228977	ACO1	1
GO:0014861	NA	regulation of skeletal muscle contraction via regulation of action potential	1/183	1/8315	0.0220084	0.228977	KCNJ2	1
GO:0015888	NA	thiamine transport	1/183	1/8315	0.0220084	0.228977	SLC35F3	1
GO:0016576	BP	histone dephosphorylation	1/183	1/8315	0.0220084	0.228977	EYA3	1
GO:0019276	BP	UDP-N-acetylgalactosamine metabolic process	1/183	1/8315	0.0220084	0.228977	CSGALNACT1	1
GO:0019682	BP	glyceraldehyde-3-phosphate metabolic process	1/183	1/8315	0.0220084	0.228977	TKT	1
GO:0021501	NA	prechordal plate formation	1/183	1/8315	0.0220084	0.228977	SSBP3	1
GO:0021508	NA	floor plate formation	1/183	1/8315	0.0220084	0.228977	GLI2	1
GO:0021512	NA	spinal cord anterior/posterior patterning	1/183	1/8315	0.0220084	0.228977	GDF11	1
GO:0021547	NA	midbrain-hindbrain boundary initiation	1/183	1/8315	0.0220084	0.228977	SSBP3	1
GO:0021564	NA	vagus nerve development	1/183	1/8315	0.0220084	0.228977	NAV2	1
GO:0021593	NA	rhombomere morphogenesis	1/183	1/8315	0.0220084	0.228977	HOXA2	1
GO:0021658	NA	rhombomere 3 morphogenesis	1/183	1/8315	0.0220084	0.228977	HOXA2	1
GO:0021965	NA	spinal cord ventral commissure morphogenesis	1/183	1/8315	0.0220084	0.228977	GLI2	1
GO:0023021	BP	termination of signal transduction	1/183	1/8315	0.0220084	0.228977	PRKCD	1
GO:0031049	NA	programmed DNA elimination	1/183	1/8315	0.0220084	0.228977	HMGA2	1
GO:0031052	NA	chromosome breakage	1/183	1/8315	0.0220084	0.228977	HMGA2	1
GO:0031339	BP	negative regulation of vesicle fusion	1/183	1/8315	0.0220084	0.228977	CORO1A	1
GO:0031340	BP	positive regulation of vesicle fusion	1/183	1/8315	0.0220084	0.228977	ANXA1	1
GO:0032076	BP	negative regulation of deoxyribonuclease activity	1/183	1/8315	0.0220084	0.228977	GZMA	1
GO:0032078	BP	negative regulation of endodeoxyribonuclease activity	1/183	1/8315	0.0220084	0.228977	GZMA	1
GO:0032079	NA	positive regulation of endodeoxyribonuclease activity	1/183	1/8315	0.0220084	0.228977	PRKCD	1
GO:0032289	NA	central nervous system myelin formation	1/183	1/8315	0.0220084	0.228977	ERCC2	1
GO:0032796	BP	uropod organization	1/183	1/8315	0.0220084	0.228977	CORO1A	1
GO:0033341	NA	regulation of collagen binding	1/183	1/8315	0.0220084	0.228977	GTPBP4	1
GO:0033342	NA	negative regulation of collagen binding	1/183	1/8315	0.0220084	0.228977	GTPBP4	1
GO:0034729	NA	histone H3-K79 methylation	1/183	1/8315	0.0220084	0.228977	CTR9	1
GO:0035283	NA	central nervous system segmentation	1/183	1/8315	0.0220084	0.228977	HOXA2	1
GO:0035284	NA	brain segmentation	1/183	1/8315	0.0220084	0.228977	HOXA2	1
GO:0035978	NA	histone H2A-S139 phosphorylation	1/183	1/8315	0.0220084	0.228977	HMGA2	1
GO:0038180	BP	nerve growth factor signaling pathway	1/183	1/8315	0.0220084	0.228977	CORO1A	1
GO:0043316	BP	cytotoxic T cell degranulation	1/183	1/8315	0.0220084	0.228977	RAB27A	1
GO:0044332	NA	Wnt signaling pathway involved in dorsal/ventral axis specification	1/183	1/8315	0.0220084	0.228977	SFRP1	1
GO:0044343	NA	canonical Wnt signaling pathway involved in regulation of type B pancreatic cell proliferation	1/183	1/8315	0.0220084	0.228977	SFRP1	1
GO:0044345	NA	stromal-epithelial cell signaling involved in prostate gland development	1/183	1/8315	0.0220084	0.228977	SFRP1	1
GO:0044537	NA	regulation of circulating fibrinogen levels	1/183	1/8315	0.0220084	0.228977	PROC	1
GO:0045054	BP	constitutive secretory pathway	1/183	1/8315	0.0220084	0.228977	RAB27A	1
GO:0045578	NA	negative regulation of B cell differentiation	1/183	1/8315	0.0220084	0.228977	SFRP1	1
GO:0045617	NA	negative regulation of keratinocyte differentiation	1/183	1/8315	0.0220084	0.228977	HOXA7	1
GO:0046166	BP	glyceraldehyde-3-phosphate biosynthetic process	1/183	1/8315	0.0220084	0.228977	TKT	1
GO:0050653	NA	chondroitin sulfate proteoglycan biosynthetic process, polysaccharide chain biosynthetic process	1/183	1/8315	0.0220084	0.228977	CSGALNACT1	1
GO:0051490	NA	negative regulation of filopodium assembly	1/183	1/8315	0.0220084	0.228977	PRKCD	1
GO:0060697	NA	positive regulation of phospholipid catabolic process	1/183	1/8315	0.0220084	0.228977	PRKCD	1
GO:0060847	BP	endothelial cell fate specification	1/183	1/8315	0.0220084	0.228977	HOXA13	1
GO:0060929	NA	atrioventricular node cell fate commitment	1/183	1/8315	0.0220084	0.228977	TBX5	1
GO:0060988	NA	lipid tube assembly	1/183	1/8315	0.0220084	0.228977	BIN1	1
GO:0061590	NA	calcium activated phosphatidylcholine scrambling	1/183	1/8315	0.0220084	0.228977	ANO3	1
GO:0061591	NA	calcium activated galactosylceramide scrambling	1/183	1/8315	0.0220084	0.228977	ANO3	1
GO:0071034	BP	CUT catabolic process	1/183	1/8315	0.0220084	0.228977	EXOSC3	1
GO:0071043	BP	CUT metabolic process	1/183	1/8315	0.0220084	0.228977	EXOSC3	1
GO:0086054	NA	bundle of His cell to Purkinje myocyte communication by electrical coupling	1/183	1/8315	0.0220084	0.228977	TBX5	1
GO:0090104	BP	pancreatic epsilon cell differentiation	1/183	1/8315	0.0220084	0.228977	RFX6	1
GO:0090245	NA	axis elongation involved in somitogenesis	1/183	1/8315	0.0220084	0.228977	SFRP1	1
GO:0090246	NA	convergent extension involved in somitogenesis	1/183	1/8315	0.0220084	0.228977	SFRP1	1
GO:0090269	NA	fibroblast growth factor production	1/183	1/8315	0.0220084	0.228977	WNT11	1
GO:0090270	NA	regulation of fibroblast growth factor production	1/183	1/8315	0.0220084	0.228977	WNT11	1
GO:0090272	NA	negative regulation of fibroblast growth factor production	1/183	1/8315	0.0220084	0.228977	WNT11	1
GO:0097278	BP	complement-dependent cytotoxicity	1/183	1/8315	0.0220084	0.228977	RAB27A	1
GO:0097377	NA	spinal cord interneuron axon guidance	1/183	1/8315	0.0220084	0.228977	EVX1	1
GO:0098038	BP	non-replicative transposition, DNA-mediated	1/183	1/8315	0.0220084	0.228977	PGBD5	1
GO:0100001	NA	regulation of skeletal muscle contraction by action potential	1/183	1/8315	0.0220084	0.228977	KCNJ2	1
GO:0110112	BP	regulation of lipid transporter activity	1/183	1/8315	0.0220084	0.228977	PRKCD	1
GO:0110113	BP	positive regulation of lipid transporter activity	1/183	1/8315	0.0220084	0.228977	PRKCD	1
GO:1900161	NA	regulation of phospholipid scramblase activity	1/183	1/8315	0.0220084	0.228977	PRKCD	1
GO:1900163	NA	positive regulation of phospholipid scramblase activity	1/183	1/8315	0.0220084	0.228977	PRKCD	1
GO:1900383	NA	regulation of synaptic plasticity by receptor localization to synapse	1/183	1/8315	0.0220084	0.228977	ANKS1B	1
GO:1901202	NA	negative regulation of extracellular matrix assembly	1/183	1/8315	0.0220084	0.228977	ANTXR1	1
GO:1901751	BP	leukotriene A4 metabolic process	1/183	1/8315	0.0220084	0.228977	ALOX5	1
GO:1901753	NA	leukotriene A4 biosynthetic process	1/183	1/8315	0.0220084	0.228977	ALOX5	1
GO:1902483	BP	cytotoxic T cell pyroptotic process	1/183	1/8315	0.0220084	0.228977	GZMA	1
GO:1902513	NA	regulation of organelle transport along microtubule	1/183	1/8315	0.0220084	0.228977	LAMP1	1
GO:1903433	BP	regulation of constitutive secretory pathway	1/183	1/8315	0.0220084	0.228977	RAB27A	1
GO:1903435	BP	positive regulation of constitutive secretory pathway	1/183	1/8315	0.0220084	0.228977	RAB27A	1
GO:1903775	BP	regulation of DNA double-strand break processing	1/183	1/8315	0.0220084	0.228977	HELB	1
GO:1903781	NA	positive regulation of cardiac conduction	1/183	1/8315	0.0220084	0.228977	TBX5	1
GO:1904674	BP	positive regulation of somatic stem cell population maintenance	1/183	1/8315	0.0220084	0.228977	LBH	1
GO:1904675	BP	regulation of somatic stem cell division	1/183	1/8315	0.0220084	0.228977	LBH	1
GO:1904677	BP	positive regulation of somatic stem cell division	1/183	1/8315	0.0220084	0.228977	LBH	1
GO:1904766	NA	negative regulation of macroautophagy by TORC1 signaling	1/183	1/8315	0.0220084	0.228977	CLEC16A	1
GO:1904878	NA	negative regulation of calcium ion transmembrane transport via high voltage-gated calcium channel	1/183	1/8315	0.0220084	0.228977	SESTD1	1
GO:1904999	BP	positive regulation of leukocyte adhesion to arterial endothelial cell	1/183	1/8315	0.0220084	0.228977	ALOX5	1
GO:1905772	BP	positive regulation of mesodermal cell differentiation	1/183	1/8315	0.0220084	0.228977	GJA1	1
GO:1990678	NA	histone H4-K16 deacetylation	1/183	1/8315	0.0220084	0.228977	HDAC9	1
GO:2000053	NA	regulation of Wnt signaling pathway involved in dorsal/ventral axis specification	1/183	1/8315	0.0220084	0.228977	SFRP1	1
GO:2000054	NA	negative regulation of Wnt signaling pathway involved in dorsal/ventral axis specification	1/183	1/8315	0.0220084	0.228977	SFRP1	1
GO:2000079	NA	regulation of canonical Wnt signaling pathway involved in controlling type B pancreatic cell proliferation	1/183	1/8315	0.0220084	0.228977	SFRP1	1
GO:2000080	NA	negative regulation of canonical Wnt signaling pathway involved in controlling type B pancreatic cell proliferation	1/183	1/8315	0.0220084	0.228977	SFRP1	1
GO:2000101	BP	regulation of mammary stem cell proliferation	1/183	1/8315	0.0220084	0.228977	LBH	1
GO:2000103	BP	positive regulation of mammary stem cell proliferation	1/183	1/8315	0.0220084	0.228977	LBH	1
GO:2000346	NA	negative regulation of hepatocyte proliferation	1/183	1/8315	0.0220084	0.228977	LIMS2	1
GO:2000537	NA	regulation of B cell chemotaxis	1/183	1/8315	0.0220084	0.228977	PTK2B	1
GO:2000538	NA	positive regulation of B cell chemotaxis	1/183	1/8315	0.0220084	0.228977	PTK2B	1
GO:2000683	NA	regulation of cellular response to X-ray	1/183	1/8315	0.0220084	0.228977	HMGA2	1
GO:2000685	NA	positive regulation of cellular response to X-ray	1/183	1/8315	0.0220084	0.228977	HMGA2	1
GO:2000752	NA	regulation of glucosylceramide catabolic process	1/183	1/8315	0.0220084	0.228977	PRKCD	1
GO:2000753	NA	positive regulation of glucosylceramide catabolic process	1/183	1/8315	0.0220084	0.228977	PRKCD	1
GO:2000754	NA	regulation of sphingomyelin catabolic process	1/183	1/8315	0.0220084	0.228977	PRKCD	1
GO:2000755	NA	positive regulation of sphingomyelin catabolic process	1/183	1/8315	0.0220084	0.228977	PRKCD	1
GO:2001160	NA	regulation of histone H3-K79 methylation	1/183	1/8315	0.0220084	0.228977	CTR9	1
GO:2001162	NA	positive regulation of histone H3-K79 methylation	1/183	1/8315	0.0220084	0.228977	CTR9	1
GO:0031214	BP	biomineral tissue development	5/183	73/8315	0.0220136	0.228977	PTK2B/FGR/ERCC2/WNT11/ALOX5	5
GO:0002252	BP	immune effector process	10/183	218/8315	0.0220351	0.228977	PTK2B/SHB/EXOSC3/ANXA1/FGR/KRT1/RAB27A/LAMP1/PRKCD/CORO1A	10
GO:0007507	BP	heart development	10/183	218/8315	0.0220351	0.228977	MEF2D/GLI2/ARID2/HOXA13/BORCS8/GJA1/BVES/WNT11/TBX5/RARB	10
GO:0043068	BP	positive regulation of programmed cell death	10/183	218/8315	0.0220351	0.228977	ANXA1/BIN1/HMGA2/HOXA13/GSDME/WNT11/GZMA/PRKCD/SFRP1/RARB	10
GO:0061041	BP	regulation of wound healing	4/183	49/8315	0.0222765	0.228977	ANXA1/PROC/PRKCD/ALOX5	4
GO:0032010	NA	phagolysosome	1/223	1/9940	0.0224346	0.336519	LAMP1	1
GO:0032983	NA	kainate selective glutamate receptor complex	1/223	1/9940	0.0224346	0.336519	GRIK4	1
GO:0035985	NA	senescence-associated heterochromatin focus	1/223	1/9940	0.0224346	0.336519	HMGA2	1
GO:0060987	NA	lipid tube	1/223	1/9940	0.0224346	0.336519	BIN1	1
GO:0061474	NA	phagolysosome membrane	1/223	1/9940	0.0224346	0.336519	LAMP1	1
GO:0097542	CC	ciliary tip	1/223	1/9940	0.0224346	0.336519	GLI2	1
GO:0101004	CC	cytolytic granule membrane	1/223	1/9940	0.0224346	0.336519	LAMP1	1
GO:0042330	BP	taxis	10/183	219/8315	0.022663	0.228977	AKIRIN1/PTK2B/ANXA1/GLI2/EVX1/HOXA2/CCR4/PRKCD/CORO1A/ALOX5	10
GO:0042113	BP	B cell activation	6/183	100/8315	0.0227056	0.228977	PTK2B/SHB/EXOSC3/PRKCD/IRF2BP2/SFRP1	6
GO:0046649	BP	lymphocyte activation	12/183	284/8315	0.0227573	0.228977	PTK2B/SHB/EXOSC3/ANXA1/FGR/RAB27A/BLOC1S6/LAMP1/PRKCD/CORO1A/IRF2BP2/SFRP1	12
GO:0014855	BP	striated muscle cell proliferation	3/183	28/8315	0.0229384	0.228977	AKIRIN1/ARID2/TBX5	3
GO:0048706	BP	embryonic skeletal system development	5/183	74/8315	0.0232015	0.228977	HOXA11/HOXA7/HOXA6/HOXA2/WNT11	5
GO:0110148	BP	biomineralization	5/183	74/8315	0.0232015	0.228977	PTK2B/FGR/ERCC2/WNT11/ALOX5	5
GO:0016572	BP	histone phosphorylation	2/183	11/8315	0.0232524	0.228977	HMGA2/PRKCD	2
GO:0030539	BP	male genitalia development	2/183	11/8315	0.0232524	0.228977	DHCR24/HOXA13	2
GO:0030903	BP	notochord development	2/183	11/8315	0.0232524	0.228977	GLI2/WNT11	2
GO:0043302	BP	positive regulation of leukocyte degranulation	2/183	11/8315	0.0232524	0.228977	FGR/LAMP1	2
GO:0043552	BP	positive regulation of phosphatidylinositol 3-kinase activity	2/183	11/8315	0.0232524	0.228977	PTK2B/FGR	2
GO:0051451	BP	myoblast migration	2/183	11/8315	0.0232524	0.228977	AKIRIN1/ANXA1	2
GO:0060026	BP	convergent extension	2/183	11/8315	0.0232524	0.228977	WNT11/SFRP1	2
GO:2000648	BP	positive regulation of stem cell proliferation	2/183	11/8315	0.0232524	0.228977	HMGA2/GJA1	2
GO:0032271	BP	regulation of protein polymerization	6/183	101/8315	0.0237139	0.231805	PTK2B/CYRIA/PIK3R2/PRKCD/ARL2/CORO1A	6
GO:0003279	BP	cardiac septum development	4/183	50/8315	0.0238096	0.231805	HOXA13/WNT11/TBX5/RARB	4
GO:0051053	BP	negative regulation of DNA metabolic process	4/183	50/8315	0.0238096	0.231805	HELB/HMGA2/DACH1/GZMA	4
GO:0030155	BP	regulation of cell adhesion	12/183	286/8315	0.0238807	0.231805	ITGB2/PTK2B/SHB/ANXA1/HOXA7/PIK3R2/EMCN/MAPK7/GTPBP4/PRKCD/CORO1A/ALOX5	12
GO:0003779	MF	actin binding	9/193	200/9239	0.0243212	0.264771	BIN1/ANTXR1/MYH9/MYO5A/PPP1R9B/NEBL/MYO3A/RAI14/CORO1A	9
GO:0030833	BP	regulation of actin filament polymerization	5/183	75/8315	0.0244302	0.236295	PTK2B/CYRIA/PIK3R2/PRKCD/CORO1A	5
GO:0051251	BP	positive regulation of lymphocyte activation	6/183	102/8315	0.0247518	0.23773	SHB/EXOSC3/ANXA1/BLOC1S6/LAMP1/CORO1A	6
GO:2000113	BP	negative regulation of cellular macromolecule biosynthetic process	18/183	496/8315	0.0247535	0.23773	PHF19/EXOSC3/GLI2/PUM1/HMGA2/TNRC6B/HDAC9/HOXA7/EREG/DACH1/GTPBP4/COMMD7/TCF25/CTR9/WNT11/IRF2BP2/SFRP1/RARB	18
GO:0043548	MF	phosphatidylinositol 3-kinase binding	2/193	12/9239	0.0249674	0.264837	PIK3R2/CORO1A	2
GO:0008584	BP	male gonad development	4/183	51/8315	0.0254051	0.241428	HOXA11/HOXA10/TBC1D20/SFRP1	4
GO:1903305	BP	regulation of regulated secretory pathway	4/183	51/8315	0.0254051	0.241428	APBA1/FGR/RAB27A/LAMP1	4
GO:2001022	BP	positive regulation of response to DNA damage stimulus	4/183	51/8315	0.0254051	0.241428	EYA3/ARID2/HMGA2/PRKCD	4
GO:0022407	BP	regulation of cell-cell adhesion	8/183	161/8315	0.0256085	0.242513	ITGB2/SHB/ANXA1/MAPK7/GTPBP4/PRKCD/CORO1A/ALOX5	8
GO:0140097	MF	catalytic activity, acting on DNA	6/193	109/9239	0.026444	0.267248	HELB/HMGA2/ERCC2/SLX1A/RFC2/PGBD5	6
GO:0051216	BP	cartilage development	6/183	104/8315	0.026918	0.252843	MEF2D/GLI2/HMGA2/HOXA11/CSGALNACT1/RARB	6
GO:0046546	BP	development of primary male sexual characteristics	4/183	52/8315	0.0270637	0.252843	HOXA11/HOXA10/TBC1D20/SFRP1	4
GO:0003161	BP	cardiac conduction system development	2/183	12/8315	0.0275043	0.252843	BVES/TBX5	2
GO:0010165	BP	response to X-ray	2/183	12/8315	0.0275043	0.252843	HMGA2/SFRP1	2
GO:0010758	BP	regulation of macrophage chemotaxis	2/183	12/8315	0.0275043	0.252843	AKIRIN1/PTK2B	2
GO:0034405	BP	response to fluid shear stress	2/183	12/8315	0.0275043	0.252843	PTK2B/MAPK7	2
GO:0090050	BP	positive regulation of cell migration involved in sprouting angiogenesis	2/183	12/8315	0.0275043	0.252843	ANXA1/HDAC9	2
GO:0001738	BP	morphogenesis of a polarized epithelium	3/183	30/8315	0.0275365	0.252843	ASTN2/WNT11/SFRP1	3
GO:0003281	BP	ventricular septum development	3/183	30/8315	0.0275365	0.252843	HOXA13/WNT11/TBX5	3
GO:0051249	BP	regulation of lymphocyte activation	8/183	164/8315	0.028192	0.257989	SHB/EXOSC3/ANXA1/FGR/BLOC1S6/LAMP1/CORO1A/SFRP1	8
GO:0008194	MF	UDP-glycosyltransferase activity	5/193	82/9239	0.0282521	0.267248	UGGT1/UGT8/ALG5/EXT2/CSGALNACT1	5
GO:0030041	BP	actin filament polymerization	5/183	78/8315	0.028365	0.258701	PTK2B/CYRIA/PIK3R2/PRKCD/CORO1A	5
GO:0030334	BP	regulation of cell migration	14/183	362/8315	0.0285125	0.259177	AKIRIN1/PTK2B/ANXA1/FGR/ARID2/HDAC9/HOXA7/GJA1/DACH1/GTPBP4/WNT11/TBX5/CORO1A/SFRP1	14
GO:0006281	BP	DNA repair	10/183	228/8315	0.0289116	0.261929	EYA3/ARID2/HELB/HMGA2/PARP1/ERCC2/RAD1/GTF2H1/SLX1A/SPRTN	10
GO:1901981	MF	phosphatidylinositol phosphate binding	4/193	56/9239	0.0291657	0.267248	SESTD1/PLEKHA8/GSDME/KCNJ2	4
GO:0034612	BP	response to tumor necrosis factor	5/183	79/8315	0.0297607	0.265645	PTK2B/PID1/GSDME/COMMD7/SFRP1	5
GO:0045137	BP	development of primary sexual characteristics	5/183	79/8315	0.0297607	0.265645	HOXA11/HOXA10/DACH1/TBC1D20/SFRP1	5
GO:1903530	BP	regulation of secretion by cell	9/183	197/8315	0.0297673	0.265645	ANXA1/APBA1/FGR/RAB27A/GJA1/RFX6/LAMP1/ALOX5/SFRP1	9
GO:0021515	BP	cell differentiation in spinal cord	3/183	31/8315	0.0300059	0.265645	GLI2/FOXN4/DBX1	3
GO:0032330	BP	regulation of chondrocyte differentiation	3/183	31/8315	0.0300059	0.265645	GLI2/HOXA11/RARB	3
GO:0042982	BP	amyloid precursor protein metabolic process	3/183	31/8315	0.0300059	0.265645	DHCR24/BIN1/APH1B	3
GO:0048844	BP	artery morphogenesis	3/183	31/8315	0.0300059	0.265645	ARID2/HOXA13/WNT11	3
GO:0031589	BP	cell-substrate adhesion	7/183	136/8315	0.0303002	0.265896	ITGB2/PTK2B/FREM1/ANTXR1/HOXA7/BVES/CORO1A	7
GO:2000377	BP	regulation of reactive oxygen species metabolic process	4/183	54/8315	0.0305715	0.265896	PID1/RAB27A/PRKCD/ALOX5	4
GO:0005667	CC	transcription regulator complex	9/223	194/9940	0.0306885	0.400505	SSBP3/EYA3/HDAC9/HOXA11/HOXA10/DACH1/HOXB13/ERCC2/GTF2H1	9
GO:0040012	BP	regulation of locomotion	15/183	401/8315	0.0308362	0.265896	AKIRIN1/PTK2B/ANXA1/FGR/ARID2/HDAC9/HOXA7/GJA1/BVES/DACH1/GTPBP4/WNT11/TBX5/CORO1A/SFRP1	15
GO:0071396	BP	cellular response to lipid	8/183	167/8315	0.030951	0.265896	UBA5/PTK2B/ANXA1/PID1/LBH/HOXA2/CTR9/SFRP1	8
GO:0000987	MF	cis-regulatory region sequence-specific DNA binding	12/193	313/9239	0.0310835	0.267248	MEF2D/GLI2/TFCP2/HMGA2/HOXA13/HOXA10/HOXA7/HOXA2/DACH1/BATF3/TBX5/FOXN4	12
GO:0031965	CC	nuclear membrane	6/223	106/9940	0.0318279	0.400505	AKIRIN1/TMEM18/SCRN1/HOXA7/GTPBP4/ALOX5	6
GO:0050931	BP	pigment cell differentiation	2/183	13/8315	0.0320417	0.265896	RAB27A/BLOC1S6	2
GO:1904707	BP	positive regulation of vascular associated smooth muscle cell proliferation	2/183	13/8315	0.0320417	0.265896	MEF2D/GJA1	2
GO:1904994	BP	regulation of leukocyte adhesion to vascular endothelial cell	2/183	13/8315	0.0320417	0.265896	ITGB2/ALOX5	2
GO:2000036	BP	regulation of stem cell population maintenance	2/183	13/8315	0.0320417	0.265896	LBH/HMGA2	2
GO:0010942	BP	positive regulation of cell death	10/183	232/8315	0.0320497	0.265896	ANXA1/BIN1/HMGA2/HOXA13/GSDME/WNT11/GZMA/PRKCD/SFRP1/RARB	10
GO:0051336	BP	regulation of hydrolase activity	14/183	368/8315	0.0321651	0.265896	AGAP1/MTMR9/BIN1/ANTXR1/CSRNP2/HDAC9/DOCK4/NOD1/BVES/RASAL2/RGS16/WNT11/GZMA/PRKCD	14
GO:0002244	BP	hematopoietic progenitor cell differentiation	4/183	55/8315	0.0324213	0.265896	SSBP3/BVES/ERCC2/SFRP1	4
GO:0033143	BP	regulation of intracellular steroid hormone receptor signaling pathway	3/183	32/8315	0.0325883	0.265896	UBA5/LBH/SFRP1	3
GO:0045921	BP	positive regulation of exocytosis	3/183	32/8315	0.0325883	0.265896	FGR/RAB27A/LAMP1	3
GO:0060627	BP	regulation of vesicle-mediated transport	8/183	169/8315	0.0328903	0.265896	ANXA1/APBA1/BIN1/FGR/RAB27A/BVES/LAMP1/CORO1A	8
GO:0030670	CC	phagocytic vesicle membrane	2/223	13/9940	0.0332143	0.400505	LAMP1/CORO1A	2
GO:0030551	MF	cyclic nucleotide binding	2/193	14/9239	0.0334989	0.267248	POPDC3/BVES	2
GO:0046527	MF	glucosyltransferase activity	2/193	14/9239	0.0334989	0.267248	UGGT1/ALG5	2
GO:0030855	BP	epithelial cell differentiation	11/183	267/8315	0.0335291	0.265896	ANXA1/LBH/KRT84/HOXA13/HOXA7/RFX6/HOXB13/TBC1D20/ERCC2/WNT11/RARB	11
GO:0051051	BP	negative regulation of transport	7/183	139/8315	0.033557	0.265896	PTK2B/ANXA1/SESTD1/PID1/GJA1/CORO1A/SFRP1	7
GO:0005882	CC	intermediate filament	5/223	80/9940	0.0336153	0.400505	KRT77/KRT1/KRT82/KRT84/LMNB2	5
GO:0048704	BP	embryonic skeletal system morphogenesis	4/183	56/8315	0.0343355	0.265896	HOXA11/HOXA7/HOXA6/HOXA2	4
GO:0045321	BP	leukocyte activation	13/183	337/8315	0.0347704	0.265896	PTK2B/SHB/EXOSC3/ANXA1/FGR/RAB27A/BLOC1S6/LAMP1/BATF3/PRKCD/CORO1A/IRF2BP2/SFRP1	13
GO:0009314	BP	response to radiation	8/183	171/8315	0.034911	0.265896	EYA3/HMGA2/LRRN4/ERCC2/SLC1A3/PRKCD/SPRTN/SFRP1	8
GO:0110053	BP	regulation of actin filament organization	6/183	111/8315	0.0354776	0.265896	PTK2B/CYRIA/PIK3R2/WNT11/PRKCD/CORO1A	6
GO:0051270	BP	regulation of cellular component movement	15/183	409/8315	0.0358055	0.265896	AKIRIN1/PTK2B/ANXA1/FGR/ARID2/HDAC9/HOXA7/GJA1/DACH1/LAMP1/GTPBP4/WNT11/TBX5/CORO1A/SFRP1	15
GO:0048732	BP	gland development	8/183	172/8315	0.0359524	0.265896	LIMS2/PROC/GLI2/LBH/HOXA13/HOXB13/WNT11/SFRP1	8
GO:0003714	MF	transcription corepressor activity	4/193	60/9239	0.0363355	0.267248	YAF2/HMGA2/TCF25/IRF2BP2	4
GO:0070161	CC	anchoring junction	11/223	265/9940	0.0364689	0.400505	PTK2B/TJP2/LIMS2/PIK3R2/GJA1/BVES/PRKCD/DSG4/DSC1/DSC3/CORO1A	11
GO:0060326	BP	cell chemotaxis	6/183	112/8315	0.0368281	0.265896	AKIRIN1/PTK2B/ANXA1/PRKCD/CORO1A/ALOX5	6
GO:0043372	BP	positive regulation of CD4-positive, alpha-beta T cell differentiation	2/183	14/8315	0.03685	0.265896	SHB/ANXA1	2
GO:0043551	BP	regulation of phosphatidylinositol 3-kinase activity	2/183	14/8315	0.03685	0.265896	PTK2B/FGR	2
GO:0060218	BP	hematopoietic stem cell differentiation	2/183	14/8315	0.03685	0.265896	ERCC2/SFRP1	2
GO:0070528	BP	protein kinase C signaling	2/183	14/8315	0.03685	0.265896	AKAP12/WNT11	2
GO:0071354	BP	cellular response to interleukin-6	2/183	14/8315	0.03685	0.265896	PID1/CTR9	2
GO:0090218	BP	positive regulation of lipid kinase activity	2/183	14/8315	0.03685	0.265896	PTK2B/FGR	2
GO:0099601	BP	regulation of neurotransmitter receptor activity	2/183	14/8315	0.03685	0.265896	CACNG5/NPTX2	2
GO:1905521	BP	regulation of macrophage migration	2/183	14/8315	0.03685	0.265896	AKIRIN1/PTK2B	2
GO:2000516	BP	positive regulation of CD4-positive, alpha-beta T cell activation	2/183	14/8315	0.03685	0.265896	SHB/ANXA1	2
GO:0008064	BP	regulation of actin polymerization or depolymerization	5/183	84/8315	0.0373853	0.265896	PTK2B/CYRIA/PIK3R2/PRKCD/CORO1A	5
GO:0030832	BP	regulation of actin filament length	5/183	84/8315	0.0373853	0.265896	PTK2B/CYRIA/PIK3R2/PRKCD/CORO1A	5
GO:0045055	BP	regulated exocytosis	5/183	84/8315	0.0373853	0.265896	APBA1/FGR/RAB27A/LAMP1/CORO1A	5
GO:0050865	BP	regulation of cell activation	9/183	206/8315	0.0380091	0.265896	SHB/EXOSC3/ANXA1/FGR/BLOC1S6/LAMP1/PRKCD/CORO1A/SFRP1	9
GO:0090398	BP	cellular senescence	3/183	34/8315	0.0380891	0.265896	OPA1/HMGA2/PRKCD	3
GO:1903035	BP	negative regulation of response to wounding	3/183	34/8315	0.0380891	0.265896	PROC/PRKCD/ALOX5	3
GO:0002040	BP	sprouting angiogenesis	4/183	58/8315	0.0383575	0.265896	PTK2B/ANXA1/HDAC9/ALOX5	4
GO:0045834	BP	positive regulation of lipid metabolic process	4/183	58/8315	0.0383575	0.265896	PTK2B/FGR/CGA/PRKCD	4
GO:0034703	CC	cation channel complex	5/223	83/9940	0.0384998	0.400505	KCNQ4/SESTD1/KCNJ2/CACNG1/GRIK4	5
GO:0002699	BP	positive regulation of immune effector process	5/183	85/8315	0.0390413	0.265896	SHB/EXOSC3/ANXA1/FGR/LAMP1	5
GO:0046328	BP	regulation of JNK cascade	4/183	59/8315	0.0404656	0.265896	PTK2B/SH3RF3/NOD1/SFRP1	4
GO:1903034	BP	regulation of response to wounding	4/183	59/8315	0.0404656	0.265896	ANXA1/PROC/PRKCD/ALOX5	4
GO:0030595	BP	leukocyte chemotaxis	5/183	86/8315	0.0407415	0.265896	AKIRIN1/PTK2B/ANXA1/CORO1A/ALOX5	5
GO:1903039	BP	positive regulation of leukocyte cell-cell adhesion	5/183	86/8315	0.0407415	0.265896	ITGB2/SHB/ANXA1/CORO1A/ALOX5	5
GO:0072089	BP	stem cell proliferation	3/183	35/8315	0.0410059	0.265896	SHB/HMGA2/GJA1	3
GO:0001735	NA	prenylcysteine oxidase activity	1/193	2/9239	0.0413452	0.267248	PCYOX1	1
GO:0003980	MF	UDP-glucose:glycoprotein glucosyltransferase activity	1/193	2/9239	0.0413452	0.267248	UGGT1	1
GO:0003994	MF	aconitate hydratase activity	1/193	2/9239	0.0413452	0.267248	ACO1	1
GO:0004104	MF	cholinesterase activity	1/193	2/9239	0.0413452	0.267248	BCHE	1
GO:0004478	MF	methionine adenosyltransferase activity	1/193	2/9239	0.0413452	0.267248	SPRTN	1
GO:0004803	MF	transposase activity	1/193	2/9239	0.0413452	0.267248	PGBD5	1
GO:0009019	MF	tRNA (guanine-N1-)-methyltransferase activity	1/193	2/9239	0.0413452	0.267248	TRMT10B	1
GO:0016807	MF	cysteine-type carboxypeptidase activity	1/193	2/9239	0.0413452	0.267248	MINDY2	1
GO:0016880	MF	acid-ammonia (or amide) ligase activity	1/193	2/9239	0.0413452	0.267248	DPH6	1
GO:0016913	MF	follicle-stimulating hormone activity	1/193	2/9239	0.0413452	0.267248	CGA	1
GO:0017089	NA	glycolipid transfer activity	1/193	2/9239	0.0413452	0.267248	PLEKHA8	1
GO:0032036	MF	myosin heavy chain binding	1/193	2/9239	0.0413452	0.267248	CORO1A	1
GO:0034988	NA	Fc-gamma receptor I complex binding	1/193	2/9239	0.0413452	0.267248	FGR	1
GO:0043024	MF	ribosomal small subunit binding	1/193	2/9239	0.0413452	0.267248	PTCD3	1
GO:0047780	MF	citrate dehydratase activity	1/193	2/9239	0.0413452	0.267248	ACO1	1
GO:0051575	MF	5'-deoxyribose-5-phosphate lyase activity	1/193	2/9239	0.0413452	0.267248	HMGA2	1
GO:0052905	MF	tRNA (guanine(9)-N(1))-methyltransferase activity	1/193	2/9239	0.0413452	0.267248	TRMT10B	1
GO:0071796	NA	K6-linked polyubiquitin modification-dependent protein binding	1/193	2/9239	0.0413452	0.267248	MINDY2	1
GO:0001958	BP	endochondral ossification	2/183	15/8315	0.0419153	0.265896	MEF2D/CSGALNACT1	2
GO:0003283	BP	atrial septum development	2/183	15/8315	0.0419153	0.265896	WNT11/TBX5	2
GO:0009595	BP	detection of biotic stimulus	2/183	15/8315	0.0419153	0.265896	NOD1/DACH1	2
GO:0036075	BP	replacement ossification	2/183	15/8315	0.0419153	0.265896	MEF2D/CSGALNACT1	2
GO:0045740	BP	positive regulation of DNA replication	2/183	15/8315	0.0419153	0.265896	GLI2/EREG	2
GO:0046627	BP	negative regulation of insulin receptor signaling pathway	2/183	15/8315	0.0419153	0.265896	PID1/PRKCD	2
GO:0060351	BP	cartilage development involved in endochondral bone morphogenesis	2/183	15/8315	0.0419153	0.265896	HOXA11/RARB	2
GO:0070741	BP	response to interleukin-6	2/183	15/8315	0.0419153	0.265896	PID1/CTR9	2
GO:2000145	BP	regulation of cell motility	14/183	382/8315	0.0420007	0.265896	AKIRIN1/PTK2B/ANXA1/FGR/ARID2/HDAC9/HOXA7/GJA1/DACH1/GTPBP4/WNT11/TBX5/CORO1A/SFRP1	14
GO:0070530	MF	K63-linked polyubiquitin modification-dependent protein binding	2/193	16/9239	0.0429903	0.273607	MINDY2/SPRTN	2
GO:0043549	BP	regulation of kinase activity	9/183	211/8315	0.0432052	0.265896	PTK2B/SHB/FGR/HMGA2/GADD45B/EREG/GTPBP4/PRKCD/SFRP1	9
GO:0043009	BP	chordate embryonic development	13/183	348/8315	0.043221	0.265896	SSBP3/OPA1/APBA1/GLI2/HOXA11/HOXA7/HOXA6/HOXA2/ERCC2/CTR9/WNT11/DSC3/SFRP1	13
GO:0000463	BP	maturation of LSU-rRNA from tricistronic rRNA transcript (SSU-rRNA, 5.8S rRNA, LSU-rRNA)	1/183	2/8315	0.0435351	0.265896	GTPBP4	1
GO:0000470	BP	maturation of LSU-rRNA	1/183	2/8315	0.0435351	0.265896	GTPBP4	1
GO:0001826	BP	inner cell mass cell differentiation	1/183	2/8315	0.0435351	0.265896	CTR9	1
GO:0002604	BP	regulation of dendritic cell antigen processing and presentation	1/183	2/8315	0.0435351	0.265896	NOD1	1
GO:0003025	NA	regulation of systemic arterial blood pressure by baroreceptor feedback	1/183	2/8315	0.0435351	0.265896	NAV2	1
GO:0003138	BP	primary heart field specification	1/183	2/8315	0.0435351	0.265896	WNT11	1
GO:0003218	NA	cardiac left ventricle formation	1/183	2/8315	0.0435351	0.265896	TBX5	1
GO:0006313	BP	transposition, DNA-mediated	1/183	2/8315	0.0435351	0.265896	PGBD5	1
GO:0006680	BP	glucosylceramide catabolic process	1/183	2/8315	0.0435351	0.265896	PRKCD	1
GO:0006741	BP	NADP biosynthetic process	1/183	2/8315	0.0435351	0.265896	NADK2	1
GO:0007172	NA	signal complex assembly	1/183	2/8315	0.0435351	0.265896	PTK2B	1
GO:0007187	BP	G protein-coupled receptor signaling pathway, coupled to cyclic nucleotide second messenger	1/183	2/8315	0.0435351	0.265896	ANXA1	1
GO:0007442	BP	hindgut morphogenesis	1/183	2/8315	0.0435351	0.265896	GLI2	1
GO:0008611	BP	ether lipid biosynthetic process	1/183	2/8315	0.0435351	0.265896	GNPAT	1
GO:0014034	BP	neural crest cell fate commitment	1/183	2/8315	0.0435351	0.265896	SFRP1	1
GO:0015693	BP	magnesium ion transport	1/183	2/8315	0.0435351	0.265896	KCNJ2	1
GO:0021568	BP	rhombomere 2 development	1/183	2/8315	0.0435351	0.265896	HOXA2	1
GO:0021569	NA	rhombomere 3 development	1/183	2/8315	0.0435351	0.265896	HOXA2	1
GO:0021775	NA	smoothened signaling pathway involved in ventral spinal cord interneuron specification	1/183	2/8315	0.0435351	0.265896	GLI2	1
GO:0021776	NA	smoothened signaling pathway involved in spinal cord motor neuron cell fate specification	1/183	2/8315	0.0435351	0.265896	GLI2	1
GO:0021999	NA	neural plate anterior/posterior regionalization	1/183	2/8315	0.0435351	0.265896	SSBP3	1
GO:0030011	BP	maintenance of cell polarity	1/183	2/8315	0.0435351	0.265896	WNT11	1
GO:0030327	BP	prenylated protein catabolic process	1/183	2/8315	0.0435351	0.265896	PCYOX1	1
GO:0030328	NA	prenylcysteine catabolic process	1/183	2/8315	0.0435351	0.265896	PCYOX1	1
GO:0030329	NA	prenylcysteine metabolic process	1/183	2/8315	0.0435351	0.265896	PCYOX1	1
GO:0030913	BP	paranodal junction assembly	1/183	2/8315	0.0435351	0.265896	GNPAT	1
GO:0032075	NA	positive regulation of nuclease activity	1/183	2/8315	0.0435351	0.265896	PRKCD	1
GO:0032077	NA	positive regulation of deoxyribonuclease activity	1/183	2/8315	0.0435351	0.265896	PRKCD	1
GO:0032915	BP	positive regulation of transforming growth factor beta2 production	1/183	2/8315	0.0435351	0.265896	WNT11	1
GO:0032960	BP	regulation of inositol trisphosphate biosynthetic process	1/183	2/8315	0.0435351	0.265896	PTK2B	1
GO:0033031	BP	positive regulation of neutrophil apoptotic process	1/183	2/8315	0.0435351	0.265896	ANXA1	1
GO:0033034	BP	positive regulation of myeloid cell apoptotic process	1/183	2/8315	0.0435351	0.265896	ANXA1	1
GO:0033505	BP	floor plate morphogenesis	1/183	2/8315	0.0435351	0.265896	GLI2	1
GO:0035090	BP	maintenance of apical/basal cell polarity	1/183	2/8315	0.0435351	0.265896	WNT11	1
GO:0035404	NA	histone-serine phosphorylation	1/183	2/8315	0.0435351	0.265896	HMGA2	1
GO:0035621	NA	ER to Golgi ceramide transport	1/183	2/8315	0.0435351	0.265896	PLEKHA8	1
GO:0035844	BP	cloaca development	1/183	2/8315	0.0435351	0.265896	WNT11	1
GO:0042940	BP	D-amino acid transport	1/183	2/8315	0.0435351	0.265896	SLC1A3	1
GO:0043321	NA	regulation of natural killer cell degranulation	1/183	2/8315	0.0435351	0.265896	LAMP1	1
GO:0043323	NA	positive regulation of natural killer cell degranulation	1/183	2/8315	0.0435351	0.265896	LAMP1	1
GO:0045006	BP	DNA deamination	1/183	2/8315	0.0435351	0.265896	EXOSC3	1
GO:0045199	BP	maintenance of epithelial cell apical/basal polarity	1/183	2/8315	0.0435351	0.265896	WNT11	1
GO:0046398	BP	UDP-glucuronate metabolic process	1/183	2/8315	0.0435351	0.265896	CSGALNACT1	1
GO:0046504	BP	glycerol ether biosynthetic process	1/183	2/8315	0.0435351	0.265896	GNPAT	1
GO:0048341	BP	paraxial mesoderm formation	1/183	2/8315	0.0435351	0.265896	WNT11	1
GO:0048936	BP	peripheral nervous system neuron axonogenesis	1/183	2/8315	0.0435351	0.265896	TBCE	1
GO:0060031	BP	mediolateral intercalation	1/183	2/8315	0.0435351	0.265896	WNT11	1
GO:0060032	NA	notochord regression	1/183	2/8315	0.0435351	0.265896	GLI2	1
GO:0060197	BP	cloacal septation	1/183	2/8315	0.0435351	0.265896	WNT11	1
GO:0060304	NA	regulation of phosphatidylinositol dephosphorylation	1/183	2/8315	0.0435351	0.265896	MTMR9	1
GO:0060696	NA	regulation of phospholipid catabolic process	1/183	2/8315	0.0435351	0.265896	PRKCD	1
GO:0060775	BP	planar cell polarity pathway involved in gastrula mediolateral intercalation	1/183	2/8315	0.0435351	0.265896	WNT11	1
GO:0060839	BP	endothelial cell fate commitment	1/183	2/8315	0.0435351	0.265896	HOXA13	1
GO:0060927	NA	cardiac pacemaker cell fate commitment	1/183	2/8315	0.0435351	0.265896	TBX5	1
GO:0061044	BP	negative regulation of vascular wound healing	1/183	2/8315	0.0435351	0.265896	ALOX5	1
GO:0061577	NA	calcium ion transmembrane transport via high voltage-gated calcium channel	1/183	2/8315	0.0435351	0.265896	SESTD1	1
GO:0070346	BP	positive regulation of fat cell proliferation	1/183	2/8315	0.0435351	0.265896	PID1	1
GO:0070682	BP	proteasome regulatory particle assembly	1/183	2/8315	0.0435351	0.265896	PSMD5	1
GO:0070777	BP	D-aspartate transport	1/183	2/8315	0.0435351	0.265896	SLC1A3	1
GO:0070779	BP	D-aspartate import across plasma membrane	1/183	2/8315	0.0435351	0.265896	SLC1A3	1
GO:0071503	BP	response to heparin	1/183	2/8315	0.0435351	0.265896	SFRP1	1
GO:0071504	BP	cellular response to heparin	1/183	2/8315	0.0435351	0.265896	SFRP1	1
GO:0090076	NA	relaxation of skeletal muscle	1/183	2/8315	0.0435351	0.265896	KCNJ2	1
GO:0090402	NA	oncogene-induced cell senescence	1/183	2/8315	0.0435351	0.265896	HMGA2	1
GO:0097176	BP	epoxide metabolic process	1/183	2/8315	0.0435351	0.265896	ALOX5	1
GO:0097376	NA	interneuron axon guidance	1/183	2/8315	0.0435351	0.265896	EVX1	1
GO:0097384	BP	cellular lipid biosynthetic process	1/183	2/8315	0.0435351	0.265896	GNPAT	1
GO:0097749	NA	membrane tubulation	1/183	2/8315	0.0435351	0.265896	OPA1	1
GO:0106014	BP	regulation of inflammatory response to wounding	1/183	2/8315	0.0435351	0.265896	ALOX5	1
GO:1900194	BP	negative regulation of oocyte maturation	1/183	2/8315	0.0435351	0.265896	SHB	1
GO:1902514	NA	regulation of calcium ion transmembrane transport via high voltage-gated calcium channel	1/183	2/8315	0.0435351	0.265896	SESTD1	1
GO:1904672	BP	regulation of somatic stem cell population maintenance	1/183	2/8315	0.0435351	0.265896	LBH	1
GO:1990164	BP	histone H2A phosphorylation	1/183	2/8315	0.0435351	0.265896	HMGA2	1
GO:2000040	BP	regulation of planar cell polarity pathway involved in axis elongation	1/183	2/8315	0.0435351	0.265896	SFRP1	1
GO:2000041	BP	negative regulation of planar cell polarity pathway involved in axis elongation	1/183	2/8315	0.0435351	0.265896	SFRP1	1
GO:2000742	NA	regulation of anterior head development	1/183	2/8315	0.0435351	0.265896	SSBP3	1
GO:2000744	NA	positive regulation of anterior head development	1/183	2/8315	0.0435351	0.265896	SSBP3	1
GO:2001038	BP	regulation of cellular response to drug	1/183	2/8315	0.0435351	0.265896	HMGA2	1
GO:2001055	NA	positive regulation of mesenchymal cell apoptotic process	1/183	2/8315	0.0435351	0.265896	HOXA13	1
GO:2001170	BP	negative regulation of ATP biosynthetic process	1/183	2/8315	0.0435351	0.265896	PID1	1
GO:2001171	NA	positive regulation of ATP biosynthetic process	1/183	2/8315	0.0435351	0.265896	PID1	1
GO:0060411	BP	cardiac septum morphogenesis	3/183	36/8315	0.0440321	0.268329	WNT11/TBX5/RARB	3
GO:0003678	MF	DNA helicase activity	3/193	38/9239	0.0443615	0.278055	HELB/ERCC2/RFC2	3
GO:0016914	CC	follicle-stimulating hormone complex	1/223	2/9940	0.0443681	0.400505	CGA	1
GO:0030061	NA	mitochondrial crista	1/223	2/9940	0.0443681	0.400505	OPA1	1
GO:0033557	NA	Slx1-Slx4 complex	1/223	2/9940	0.0443681	0.400505	SLX1A	1
GO:0061696	CC	pituitary gonadotropin complex	1/223	2/9940	0.0443681	0.400505	CGA	1
GO:0106333	CC	subcortical maternal complex	1/223	2/9940	0.0443681	0.400505	TLE6	1
GO:0006364	BP	rRNA processing	4/183	61/8315	0.0448761	0.27286	SLX9/EXOSC3/GTPBP4/ERCC2	4
GO:0048568	BP	embryonic organ development	9/183	213/8315	0.0454115	0.274839	KCNQ4/GLI2/ARID2/HOXA11/HOXA7/HOXA6/HOXA2/WNT11/RARB	9
GO:0043086	BP	negative regulation of catalytic activity	8/183	181/8315	0.0462796	0.274839	SHB/BIN1/CSRNP2/HDAC9/GADD45B/GZMA/PRKCD/SFRP1	8
GO:0051046	BP	regulation of secretion	9/183	214/8315	0.0465425	0.274839	ANXA1/APBA1/FGR/RAB27A/GJA1/RFX6/LAMP1/ALOX5/SFRP1	9
GO:0007492	BP	endoderm development	3/183	37/8315	0.0471667	0.274839	SSBP3/HMGA2/CTR9	3
GO:0050779	BP	RNA destabilization	3/183	37/8315	0.0471667	0.274839	EXOSC3/PUM1/TNRC6B	3
GO:0061157	BP	mRNA destabilization	3/183	37/8315	0.0471667	0.274839	EXOSC3/PUM1/TNRC6B	3
GO:0006282	BP	regulation of DNA repair	4/183	62/8315	0.0471784	0.274839	EYA3/ARID2/HELB/HMGA2	4
GO:0007254	BP	JNK cascade	4/183	62/8315	0.0471784	0.274839	PTK2B/SH3RF3/NOD1/SFRP1	4
GO:0071383	BP	cellular response to steroid hormone stimulus	4/183	62/8315	0.0471784	0.274839	UBA5/ANXA1/LBH/SFRP1	4
GO:0001759	BP	organ induction	2/183	16/8315	0.047224	0.274839	HOXA11/WNT11	2
GO:0018149	BP	peptide cross-linking	2/183	16/8315	0.047224	0.274839	ANXA1/KRT1	2
GO:0030279	BP	negative regulation of ossification	2/183	16/8315	0.047224	0.274839	PTK2B/SFRP1	2
GO:0042274	BP	ribosomal small subunit biogenesis	2/183	16/8315	0.047224	0.274839	SLX9/ERCC2	2
GO:0045616	BP	regulation of keratinocyte differentiation	2/183	16/8315	0.047224	0.274839	KRT84/HOXA7	2
GO:0045738	BP	negative regulation of DNA repair	2/183	16/8315	0.047224	0.274839	HELB/HMGA2	2
GO:0045840	BP	positive regulation of mitotic nuclear division	2/183	16/8315	0.047224	0.274839	HOXA13/EREG	2
GO:0048566	BP	embryonic digestive tract development	2/183	16/8315	0.047224	0.274839	GLI2/RARB	2
GO:0060795	BP	cell fate commitment involved in formation of primary germ layer	2/183	16/8315	0.047224	0.274839	HOXA11/CTR9	2
GO:1900077	BP	negative regulation of cellular response to insulin stimulus	2/183	16/8315	0.047224	0.274839	PID1/PRKCD	2
GO:2000780	BP	negative regulation of double-strand break repair	2/183	16/8315	0.047224	0.274839	HELB/HMGA2	2
GO:0000902	BP	cell morphogenesis	14/183	389/8315	0.0476497	0.276724	PTK2B/ANXA1/GLI2/FGR/ANTXR1/EVX1/HOXA13/HOXA2/BVES/UST/TBC1D20/SLC1A3/CORO1A/TBCE	14
GO:0015020	MF	glucuronosyltransferase activity	2/193	17/9239	0.0480667	0.296783	EXT2/CSGALNACT1	2
GO:0002009	BP	morphogenesis of an epithelium	10/183	249/8315	0.0480742	0.276893	OPA1/ASTN2/GLI2/HOXA13/HOXA11/GJA1/HOXB13/WNT11/TBX5/SFRP1	10
GO:0045934	BP	negative regulation of nucleobase-containing compound metabolic process	17/183	500/8315	0.048532	0.276893	PHF19/GLI2/PID1/HELB/HMGA2/HDAC9/HOXA7/EREG/DACH1/COMMD7/TCF25/CTR9/WNT11/GZMA/IRF2BP2/SFRP1/RARB	17
GO:0006260	BP	DNA replication	6/183	120/8315	0.0488209	0.276893	GLI2/HELB/EREG/DACH1/GTPBP4/RFC2	6
GO:1902903	BP	regulation of supramolecular fiber organization	7/183	151/8315	0.0488911	0.276893	PTK2B/CYRIA/PIK3R2/WNT11/PRKCD/ARL2/CORO1A	7
GO:0005771	CC	multivesicular body	2/223	16/9940	0.0489085	0.400505	RAB27A/LAMP1	2
GO:0030666	CC	endocytic vesicle membrane	2/223	16/9940	0.0489085	0.400505	LAMP1/CORO1A	2
GO:0098889	CC	intrinsic component of presynaptic membrane	2/223	16/9940	0.0489085	0.400505	CNTN1/GRIK4	2
GO:0031256	CC	leading edge membrane	3/223	37/9940	0.0495114	0.400505	FGR/ANTXR1/PSD3	3
GO:0006469	BP	negative regulation of protein kinase activity	4/183	63/8315	0.0495453	0.276893	SHB/GADD45B/PRKCD/SFRP1	4
