# Supplementary material for: Whole-Genome Resequencing Reveals Genetic Diversity and Wool Trait-Related Genes in Liangshan Semi-Fine-Wool Sheep
Source: Animals (Basel). 2024 Jan 29;14(3):444. doi: 10.3390/ani14030444 (PMC10854784; doi:10.3390/ani14030444)
Supplement: Supplementary file 1 [file animals-14-00444-s001.zip › Table S6.xlsx]

## Sheet: XP-EHH
Genome-wide detection of XP-EHH selection signals in LSS sheep
Chrom	Start	Stop	nSNPs	XP-EHH
1	3650001	3660000	250	2.60015
1	3680001	3690000	216	2.91648
1	3690001	3700000	200	3.49838
1	3700001	3710000	173	3.09231
1	3710001	3720000	193	3.36187
1	3720001	3730000	165	2.93082
1	3730001	3740000	133	2.81174
1	3740001	3750000	180	2.59588
1	3750001	3760000	166	2.53249
1	3760001	3770000	148	2.47489
1	5250001	5260000	138	2.85508
1	5260001	5270000	221	3.26923
1	5270001	5280000	178	2.88814
1	6950001	6960000	216	2.75138
1	6960001	6970000	144	3.15843
1	6970001	6980000	192	3.04886
1	6980001	6990000	151	2.76376
1	6990001	7000000	154	2.63832
1	10200001	10210000	75	2.48439
1	10210001	10220000	104	2.64504
1	11350001	11360000	181	3.05906
1	11360001	11370000	161	3.23965
1	13610001	13620000	135	2.46801
1	13620001	13630000	148	2.83556
1	13630001	13640000	134	2.77725
1	13640001	13650000	157	2.73663
1	13650001	13660000	115	2.7926
1	13660001	13670000	70	2.82681
1	13670001	13680000	120	2.80727
1	13680001	13690000	179	2.65446
1	13690001	13700000	132	2.60105
1	13700001	13710000	115	2.61209
1	13720001	13730000	42	2.46481
1	13730001	13740000	88	2.61009
1	13740001	13750000	156	2.63936
1	13750001	13760000	158	2.51359
1	13770001	13780000	95	3.14091
1	13780001	13790000	68	2.94434
1	13790001	13800000	63	2.9448
1	13800001	13810000	75	3.12981
1	13810001	13820000	128	2.67874
1	13820001	13830000	85	2.69171
1	15030001	15040000	159	2.68265
1	15040001	15050000	131	2.83153
1	15050001	15060000	140	2.64612
1	15330001	15340000	110	2.69293
1	15340001	15350000	117	2.74879
1	15350001	15360000	118	3.00055
1	15360001	15370000	72	3.04775
1	15370001	15380000	51	2.88785
1	17400001	17410000	104	3.0787
1	17410001	17420000	161	3.7009
1	17450001	17460000	86	2.65399
1	17460001	17470000	104	3.02481
1	21000001	21010000	78	2.5135
1	21020001	21030000	43	2.55905
1	21030001	21040000	45	2.57536
1	21050001	21060000	100	3.01935
1	21060001	21070000	71	3.70602
1	21070001	21080000	61	3.6446
1	21080001	21090000	90	3.71646
1	21090001	21100000	65	3.69232
1	21100001	21110000	128	3.84625
1	21110001	21120000	84	3.41564
1	21120001	21130000	31	2.87361
1	21130001	21140000	47	2.65606
1	21140001	21150000	86	2.48433
1	21610001	21620000	55	2.69866
1	21620001	21630000	61	2.55359
1	21630001	21640000	115	2.67855
1	21640001	21650000	90	2.66148
1	21650001	21660000	109	2.63248
1	28850001	28860000	103	2.47048
1	29290001	29300000	67	2.69037
1	38050001	38060000	124	2.58524
1	40020001	40030000	69	2.85242
1	40030001	40040000	85	2.88799
1	40040001	40050000	105	3.07721
1	40050001	40060000	93	3.10765
1	40060001	40070000	122	2.54157
1	40070001	40080000	64	2.68132
1	40080001	40090000	65	2.46861
1	43940001	43950000	128	2.4979
1	45470001	45480000	150	2.74473
1	46650001	46660000	114	2.54107
1	46660001	46670000	124	2.56789
1	46670001	46680000	138	2.60454
1	46680001	46690000	125	2.58505
1	46690001	46700000	150	2.99481
1	46780001	46790000	200	2.5968
1	46790001	46800000	78	2.48557
1	46800001	46810000	88	2.66664
1	46810001	46820000	77	2.54709
1	46820001	46830000	69	2.565
1	46830001	46840000	77	2.67494
1	46840001	46850000	112	2.62293
1	46890001	46900000	89	2.65759
1	46900001	46910000	122	2.51376
1	46910001	46920000	88	2.54687
1	48180001	48190000	142	2.96852
1	49440001	49450000	62	2.635
1	49450001	49460000	102	3.18466
1	49460001	49470000	183	3.18719
1	49470001	49480000	162	3.04889
1	49480001	49490000	200	2.82434
1	53770001	53780000	105	2.49841
1	53780001	53790000	128	2.77994
1	53790001	53800000	87	2.93434
1	53800001	53810000	123	2.91235
1	53810001	53820000	123	3.10542
1	53820001	53830000	122	2.48521
1	98030001	98040000	107	3.15417
1	98040001	98050000	101	2.68056
1	98470001	98480000	64	2.77885
1	101480001	101490000	105	2.52601
1	101490001	101500000	148	2.63468
1	101500001	101510000	103	2.74486
1	101510001	101520000	91	2.54665
1	101520001	101530000	73	2.7344
1	102740001	102750000	263	2.78657
1	102750001	102760000	267	3.22027
1	102760001	102770000	176	2.96665
1	102770001	102780000	299	2.73711
1	102780001	102790000	185	2.67904
1	104740001	104750000	175	2.56157
1	106460001	106470000	18	2.51301
1	106470001	106480000	25	2.68957
1	132870001	132880000	193	2.54795
1	142060001	142070000	120	2.49203
1	142070001	142080000	109	2.49201
1	142110001	142120000	106	2.47345
1	142120001	142130000	117	2.68704
1	142130001	142140000	120	2.84985
1	142140001	142150000	129	2.91329
1	142150001	142160000	90	2.91787
1	142160001	142170000	52	2.93253
1	142460001	142470000	109	3.09795
1	142470001	142480000	151	3.15135
1	142480001	142490000	148	3.1374
1	142490001	142500000	157	3.18015
1	142500001	142510000	169	3.52768
1	142510001	142520000	158	2.56336
1	158910001	158920000	59	2.55074
1	160160001	160170000	128	2.8145
1	160170001	160180000	154	2.72082
1	160180001	160190000	158	2.80865
1	160190001	160200000	196	2.67408
1	160210001	160220000	139	2.80813
1	160250001	160260000	133	2.5546
1	194560001	194570000	106	2.4997
1	194600001	194610000	55	2.59462
1	194610001	194620000	133	2.8115
1	194620001	194630000	128	3.08821
1	195210001	195220000	190	2.53762
1	214390001	214400000	148	2.76606
1	214400001	214410000	151	2.67017
1	218400001	218410000	86	2.98413
1	218410001	218420000	93	2.76148
1	219670001	219680000	89	2.51461
1	222000001	222010000	135	3.86447
1	222010001	222020000	80	3.998
1	222020001	222030000	66	3.96626
1	222030001	222040000	86	3.64239
1	222040001	222050000	175	3.02937
1	222050001	222060000	280	3.54148
1	222060001	222070000	173	3.41253
1	222070001	222080000	168	3.36285
1	222080001	222090000	177	3.3927
1	222090001	222100000	130	3.29132
1	222100001	222110000	156	3.27427
1	222110001	222120000	175	3.30525
1	222120001	222130000	260	3.33159
1	222130001	222140000	71	3.00446
1	222140001	222150000	128	2.97006
1	222150001	222160000	130	2.61267
1	222160001	222170000	151	2.67639
1	223020001	223030000	226	2.67527
1	233710001	233720000	149	2.69387
1	233720001	233730000	174	3.01951
1	233730001	233740000	164	2.83588
1	237650001	237660000	100	2.55821
1	237660001	237670000	74	2.6961
1	237670001	237680000	59	2.66246
1	237680001	237690000	119	2.57051
1	237690001	237700000	119	2.70388
1	237700001	237710000	132	2.65769
1	237710001	237720000	93	2.52506
1	237720001	237730000	114	2.72633
1	237730001	237740000	71	2.47269
1	240020001	240030000	88	2.62691
1	241400001	241410000	77	3.13166
1	241410001	241420000	94	3.14838
1	241420001	241430000	91	3.22494
1	241430001	241440000	83	2.97426
1	241440001	241450000	74	2.75955
1	256480001	256490000	105	2.4677
1	257610001	257620000	139	2.72615
1	257620001	257630000	147	2.66449
1	258730001	258740000	162	2.55554
1	259280001	259290000	145	2.70617
1	259290001	259300000	195	2.48295
1	260190001	260200000	153	2.55888
1	260200001	260210000	158	2.48912
1	260210001	260220000	205	2.48136
1	260360001	260370000	141	2.66021
1	260370001	260380000	86	2.7555
1	260380001	260390000	148	2.57157
1	265490001	265500000	115	2.7506
1	265500001	265510000	105	2.7634
1	265510001	265520000	124	2.88361
1	265540001	265550000	155	2.76535
1	265550001	265560000	131	2.65635
1	265560001	265570000	85	2.53076
1	268490001	268500000	84	2.52303
1	275810001	275820000	182	2.75091
2	220001	230000	77	2.60809
2	360001	370000	125	2.55169
2	370001	380000	133	2.4956
2	380001	390000	95	2.56103
2	440001	450000	84	2.58611
2	450001	460000	48	2.90052
2	460001	470000	113	2.61766
2	470001	480000	100	2.47982
2	510001	520000	130	3.04415
2	520001	530000	175	3.17965
2	530001	540000	110	2.90227
2	540001	550000	201	2.99609
2	550001	560000	148	2.57677
2	560001	570000	150	3.04744
2	570001	580000	118	3.06705
2	580001	590000	186	3.48869
2	590001	600000	150	3.18314
2	600001	610000	17	2.62493
2	610001	620000	148	2.7205
2	620001	630000	75	2.65764
2	630001	640000	204	2.62171
2	1530001	1540000	162	3.0153
2	1540001	1550000	173	3.16985
2	1550001	1560000	91	2.80599
2	1560001	1570000	115	2.74177
2	1800001	1810000	132	2.76665
2	1810001	1820000	85	2.70196
2	1820001	1830000	91	2.59042
2	1830001	1840000	80	2.54257
2	1840001	1850000	113	2.5725
2	2120001	2130000	172	2.58587
2	2130001	2140000	214	3.06329
2	2140001	2150000	193	3.14736
2	2150001	2160000	151	3.1687
2	2160001	2170000	56	3.03395
2	2170001	2180000	64	3.23635
2	2180001	2190000	116	3.20213
2	2460001	2470000	155	2.8243
2	2490001	2500000	174	2.92664
2	2500001	2510000	224	3.43549
2	2510001	2520000	282	3.32778
2	2520001	2530000	205	3.31242
2	2530001	2540000	243	3.30086
2	2540001	2550000	72	2.98371
2	2660001	2670000	84	3.34412
2	2670001	2680000	75	3.02427
2	2680001	2690000	91	3.30238
2	2690001	2700000	43	3.05671
2	2700001	2710000	52	2.88632
2	2710001	2720000	44	3.04638
2	2720001	2730000	64	3.04749
2	2730001	2740000	97	2.70349
2	2810001	2820000	162	2.53615
2	3860001	3870000	170	2.49545
2	3870001	3880000	151	2.50587
2	3890001	3900000	68	2.53507
2	3900001	3910000	89	2.75737
2	3910001	3920000	132	2.58129
2	3920001	3930000	120	2.93804
2	3930001	3940000	137	3.28928
2	3970001	3980000	117	2.91129
2	3980001	3990000	146	2.82496
2	4390001	4400000	130	2.76328
2	4400001	4410000	197	3.10395
2	4410001	4420000	108	3.41237
2	4420001	4430000	132	3.57939
2	4430001	4440000	125	3.51072
2	4690001	4700000	128	2.49434
2	4730001	4740000	147	2.61
2	4740001	4750000	181	2.676
2	4750001	4760000	108	2.73029
2	5130001	5140000	143	3.19616
2	5140001	5150000	295	3.35467
2	5150001	5160000	253	3.53949
2	5160001	5170000	155	3.31209
2	5170001	5180000	198	3.36183
2	5180001	5190000	165	3.1475
2	5190001	5200000	202	2.98533
2	5200001	5210000	251	2.94613
2	5210001	5220000	196	3.07767
2	5220001	5230000	172	3.07896
2	5230001	5240000	140	2.93045
2	5240001	5250000	230	3.17434
2	5250001	5260000	197	3.17145
2	5260001	5270000	214	2.78037
2	5270001	5280000	124	2.68501
2	5280001	5290000	59	2.49894
2	5290001	5300000	186	2.7677
2	5300001	5310000	171	3.02711
2	5310001	5320000	191	2.78527
2	5340001	5350000	127	2.4968
2	5360001	5370000	144	2.51269
2	5370001	5380000	131	2.81298
2	5380001	5390000	95	2.90264
2	5390001	5400000	228	2.91636
2	5400001	5410000	172	2.74694
2	5410001	5420000	188	3.3351
2	5420001	5430000	152	3.32408
2	5430001	5440000	110	3.47954
2	5440001	5450000	161	3.4878
2	5450001	5460000	193	3.52574
2	5460001	5470000	161	3.37074
2	5470001	5480000	144	3.42416
2	5480001	5490000	90	3.34691
2	5490001	5500000	78	2.94363
2	5500001	5510000	122	2.98161
2	5510001	5520000	84	2.97465
2	5520001	5530000	105	2.70386
2	5530001	5540000	90	2.71631
2	5540001	5550000	64	2.63327
2	5550001	5560000	112	3.15357
2	5560001	5570000	152	3.11456
2	5570001	5580000	78	2.89991
2	5580001	5590000	134	3.21968
2	5590001	5600000	143	3.17511
2	5600001	5610000	100	2.57239
2	5650001	5660000	168	2.88304
2	5660001	5670000	121	3.22144
2	5670001	5680000	190	3.29273
2	5680001	5690000	174	3.03557
2	5690001	5700000	157	2.83302
2	5700001	5710000	175	2.76489
2	5710001	5720000	155	2.81868
2	5720001	5730000	184	3.10093
2	5730001	5740000	218	3.03209
2	5740001	5750000	188	2.73478
2	5750001	5760000	216	2.48706
2	6430001	6440000	140	2.51004
2	6440001	6450000	132	2.76356
2	13240001	13250000	140	2.86422
2	13250001	13260000	100	3.21204
2	13260001	13270000	88	3.07211
2	30830001	30840000	98	2.5334
2	38490001	38500000	101	2.4776
2	50700001	50710000	94	2.48003
2	50710001	50720000	68	2.49863
2	50720001	50730000	77	2.60515
2	50730001	50740000	40	2.48413
2	50790001	50800000	76	2.66505
2	50800001	50810000	85	2.71086
2	50810001	50820000	40	2.88569
2	50820001	50830000	38	2.91683
2	50830001	50840000	71	2.95954
2	50840001	50850000	54	2.76457
2	50850001	50860000	34	3.01738
2	50860001	50870000	41	2.9347
2	50870001	50880000	45	2.91731
2	50880001	50890000	43	2.96912
2	50890001	50900000	31	2.96424
2	50900001	50910000	26	2.95299
2	50910001	50920000	31	2.97464
2	50920001	50930000	32	3.02462
2	50930001	50940000	35	3.06809
2	50940001	50950000	32	3.13025
2	50950001	50960000	31	2.48342
2	50990001	51000000	47	2.63769
2	51000001	51010000	63	2.83688
2	51010001	51020000	46	2.74074
2	51020001	51030000	44	2.49628
2	51040001	51050000	69	2.55391
2	51050001	51060000	68	2.64216
2	63470001	63480000	193	2.74469
2	63480001	63490000	117	3.29017
2	63490001	63500000	83	3.26814
2	63500001	63510000	94	3.02489
2	63510001	63520000	150	2.94483
2	63530001	63540000	132	2.4876
2	63540001	63550000	146	2.80942
2	63550001	63560000	170	2.59774
2	65740001	65750000	146	2.57389
2	65750001	65760000	191	3.07349
2	65760001	65770000	132	3.20222
2	67170001	67180000	142	2.74147
2	67180001	67190000	116	2.57076
2	67330001	67340000	125	2.47172
2	67410001	67420000	137	2.53227
2	67460001	67470000	117	2.49828
2	67470001	67480000	77	2.68452
2	72620001	72630000	65	2.51751
2	72660001	72670000	118	2.87955
2	72670001	72680000	118	2.83674
2	72680001	72690000	151	2.81093
2	72690001	72700000	100	2.65474
2	72700001	72710000	79	2.70219
2	72730001	72740000	116	2.55977
2	79090001	79100000	159	2.51692
2	79100001	79110000	172	2.63287
2	79140001	79150000	214	2.59252
2	79780001	79790000	141	2.91976
2	79790001	79800000	106	2.55419
2	80170001	80180000	53	2.71866
2	80180001	80190000	108	3.0071
2	80190001	80200000	147	2.75864
2	80200001	80210000	85	2.61773
2	80270001	80280000	349	3.02073
2	80280001	80290000	143	2.72572
2	83480001	83490000	165	2.49167
2	83490001	83500000	93	2.47033
2	86520001	86530000	172	2.72557
2	86530001	86540000	101	2.8112
2	86540001	86550000	120	3.38988
2	86550001	86560000	174	3.17614
2	86560001	86570000	145	2.93093
2	86570001	86580000	116	2.56665
2	86580001	86590000	113	2.79196
2	86590001	86600000	174	2.62936
2	86600001	86610000	123	2.79036
2	86610001	86620000	77	2.69898
2	86720001	86730000	159	2.75785
2	86730001	86740000	90	2.67724
2	86740001	86750000	107	2.57208
2	86750001	86760000	112	2.57474
2	90720001	90730000	53	2.50408
2	97710001	97720000	112	2.60405
2	101550001	101560000	135	2.62601
2	101560001	101570000	75	2.78153
2	101570001	101580000	90	2.97908
2	101580001	101590000	73	2.89833
2	101590001	101600000	112	2.94024
2	105080001	105090000	142	2.64212
2	105090001	105100000	178	3.00182
2	105100001	105110000	150	3.43607
2	105110001	105120000	118	3.38341
2	105120001	105130000	113	3.72588
2	105130001	105140000	138	3.6714
2	105140001	105150000	86	3.69399
2	105150001	105160000	158	3.89244
2	105160001	105170000	134	3.83975
2	105170001	105180000	59	3.81035
2	105180001	105190000	61	3.94725
2	105190001	105200000	119	4.14696
2	105200001	105210000	88	3.37645
2	105210001	105220000	152	3.21786
2	106370001	106380000	141	2.61208
2	106380001	106390000	105	2.48548
2	106390001	106400000	113	2.67577
2	107060001	107070000	109	2.71123
2	107070001	107080000	58	2.64324
2	107080001	107090000	130	2.4794
2	107090001	107100000	78	2.49314
2	107100001	107110000	113	3.96616
2	107110001	107120000	59	2.73463
2	107850001	107860000	137	2.46706
2	109870001	109880000	222	2.87173
2	109880001	109890000	210	2.74223
2	110710001	110720000	94	2.78039
2	110720001	110730000	216	2.85805
2	110870001	110880000	253	2.72144
2	115540001	115550000	197	2.63085
2	117360001	117370000	73	2.4832
2	117870001	117880000	102	2.52079
2	118080001	118090000	170	2.62473
2	118090001	118100000	142	2.63876
2	118100001	118110000	81	2.64303
2	118110001	118120000	85	2.8526
2	118120001	118130000	72	2.80459
2	118330001	118340000	197	2.50832
2	118340001	118350000	146	2.78265
2	118350001	118360000	88	2.5292
2	118430001	118440000	61	2.7061
2	118440001	118450000	58	3.35243
2	118450001	118460000	88	3.12272
2	118460001	118470000	124	3.29156
2	118470001	118480000	72	3.41373
2	118480001	118490000	178	3.24257
2	118490001	118500000	125	3.04703
2	118500001	118510000	148	2.55428
2	126590001	126600000	182	2.713
2	130020001	130030000	158	2.48766
2	130030001	130040000	159	2.73762
2	130990001	131000000	98	3.2651
2	131000001	131010000	92	3.34188
2	131010001	131020000	135	3.36294
2	131020001	131030000	115	3.16994
2	145880001	145890000	74	2.57642
2	145890001	145900000	112	2.55683
2	145900001	145910000	150	2.82754
2	158420001	158430000	109	2.61512
2	158430001	158440000	146	3.27844
2	158610001	158620000	130	2.58274
2	158620001	158630000	113	3.35931
2	158630001	158640000	133	3.46219
2	158640001	158650000	135	2.53162
2	170800001	170810000	171	2.59559
2	186060001	186070000	63	2.49612
2	188870001	188880000	142	2.72811
2	188880001	188890000	169	3.05938
2	188890001	188900000	205	3.34615
2	188900001	188910000	144	3.70793
2	188910001	188920000	143	3.41552
2	188920001	188930000	147	2.91508
2	207570001	207580000	147	2.90694
2	207580001	207590000	98	2.68609
2	207990001	208000000	109	2.48056
2	223040001	223050000	126	2.56849
2	230230001	230240000	119	3.0433
2	230240001	230250000	147	2.94201
2	230250001	230260000	139	3.05421
2	231150001	231160000	122	2.73098
2	236230001	236240000	54	2.69503
2	236240001	236250000	143	2.77214
2	236250001	236260000	94	2.61149
2	236310001	236320000	32	2.7689
2	236320001	236330000	18	2.8026
2	236330001	236340000	21	2.94677
2	236340001	236350000	29	2.97216
2	236350001	236360000	24	2.61532
2	236390001	236400000	60	2.48876
2	239020001	239030000	91	2.54409
2	239040001	239050000	81	2.51127
2	239050001	239060000	70	2.62565
2	239090001	239100000	118	2.53523
2	239430001	239440000	44	2.87861
2	239450001	239460000	69	2.58711
3	3700001	3710000	230	2.77526
3	24900001	24910000	114	2.84207
3	26890001	26900000	121	2.51603
3	30280001	30290000	89	2.46758
3	30300001	30310000	102	2.77136
3	30310001	30320000	99	2.65207
3	30320001	30330000	131	2.48696
3	31230001	31240000	122	3.03957
3	31240001	31250000	54	2.84587
3	31250001	31260000	115	3.07328
3	36220001	36230000	120	2.51554
3	36230001	36240000	123	2.85725
3	36240001	36250000	65	3.02892
3	36250001	36260000	94	3.21786
3	36260001	36270000	141	3.28359
3	36270001	36280000	147	3.25155
3	36280001	36290000	127	3.24137
3	36290001	36300000	82	2.71996
3	36300001	36310000	74	2.86744
3	36310001	36320000	105	2.929
3	36820001	36830000	110	2.80501
3	37080001	37090000	81	3.28425
3	37090001	37100000	127	3.21005
3	37100001	37110000	71	3.12431
3	37110001	37120000	98	3.06391
3	37120001	37130000	87	2.50992
3	37270001	37280000	104	2.61139
3	37680001	37690000	134	2.61799
3	37690001	37700000	126	2.46725
3	38110001	38120000	159	2.56089
3	38120001	38130000	80	2.93289
3	38130001	38140000	83	2.47814
3	38800001	38810000	66	2.53404
3	38810001	38820000	129	2.54599
3	39130001	39140000	125	2.65486
3	39140001	39150000	80	2.69578
3	40510001	40520000	132	2.53299
3	41420001	41430000	101	2.54208
3	47050001	47060000	168	2.74214
3	47100001	47110000	198	2.97449
3	47110001	47120000	176	3.08607
3	48040001	48050000	106	3.21013
3	48050001	48060000	127	3.83259
3	48060001	48070000	153	3.6007
3	48070001	48080000	164	2.93177
3	48080001	48090000	143	2.81237
3	48090001	48100000	181	3.20996
3	48100001	48110000	169	3.32638
3	48110001	48120000	157	3.78861
3	48120001	48130000	143	3.61431
3	48130001	48140000	157	3.18057
3	48140001	48150000	109	2.8187
3	48150001	48160000	129	2.8743
3	48160001	48170000	99	3.05557
3	48170001	48180000	43	3.18828
3	48180001	48190000	107	3.2966
3	48190001	48200000	93	2.63781
3	48200001	48210000	51	2.65086
3	48210001	48220000	68	2.97962
3	48220001	48230000	37	2.47688
3	48540001	48550000	87	3.35191
3	48550001	48560000	154	3.62533
3	48560001	48570000	172	3.40021
3	48570001	48580000	147	3.58182
3	48580001	48590000	113	3.19072
3	48590001	48600000	108	3.06364
3	50290001	50300000	161	2.63277
3	50300001	50310000	147	2.67548
3	50310001	50320000	211	2.52912
3	50460001	50470000	158	3.2714
3	50470001	50480000	171	3.05118
3	50480001	50490000	191	3.12707
3	50490001	50500000	109	2.59849
3	50500001	50510000	135	2.7212
3	50510001	50520000	78	2.6697
3	50520001	50530000	126	3.02349
3	50530001	50540000	192	2.90218
3	50810001	50820000	97	2.53449
3	50820001	50830000	74	2.59815
3	50830001	50840000	138	2.73811
3	50840001	50850000	123	2.52429
3	51470001	51480000	78	3.18564
3	51480001	51490000	98	3.14407
3	51490001	51500000	123	3.24459
3	51500001	51510000	170	3.34014
3	51510001	51520000	119	3.50729
3	51520001	51530000	149	3.50286
3	51530001	51540000	145	3.28844
3	51540001	51550000	143	3.4213
3	51550001	51560000	86	3.31126
3	51560001	51570000	97	3.10286
3	51570001	51580000	73	2.82442
3	51580001	51590000	97	2.88674
3	51870001	51880000	145	2.50305
3	58010001	58020000	157	2.65797
3	58020001	58030000	150	2.61877
3	58100001	58110000	89	2.64937
3	58110001	58120000	85	3.18014
3	58120001	58130000	164	3.05741
3	59600001	59610000	189	2.7572
3	59610001	59620000	140	2.81878
3	59620001	59630000	154	3.05695
3	62180001	62190000	56	2.52561
3	62190001	62200000	100	3.32452
3	62200001	62210000	137	3.89037
3	62210001	62220000	103	3.63053
3	62220001	62230000	110	3.1667
3	62230001	62240000	42	3.2812
3	62240001	62250000	46	3.22781
3	62920001	62930000	121	2.61265
3	63920001	63930000	108	2.58165
3	72990001	73000000	78	2.57214
3	73000001	73010000	86	2.88287
3	73010001	73020000	148	2.76052
3	73020001	73030000	148	2.58519
3	74450001	74460000	137	2.5735
3	74470001	74480000	151	2.51468
3	96200001	96210000	105	2.60705
3	113190001	113200000	121	2.60271
3	113200001	113210000	223	2.7073
3	113210001	113220000	129	2.50711
3	113240001	113250000	150	2.54702
3	127110001	127120000	198	2.70803
3	128140001	128150000	79	2.52328
3	131070001	131080000	125	2.96208
3	131080001	131090000	149	4.10581
3	131090001	131100000	224	4.56734
3	131100001	131110000	88	3.73883
3	131110001	131120000	177	3.80604
3	131120001	131130000	149	3.51225
3	131130001	131140000	114	3.06599
3	131140001	131150000	145	2.51686
3	131510001	131520000	78	2.49717
3	133650001	133660000	157	2.54277
3	133660001	133670000	144	2.79059
3	133670001	133680000	136	2.7123
3	133680001	133690000	105	2.85678
3	133690001	133700000	49	2.66661
3	133700001	133710000	99	3.1796
3	133710001	133720000	122	3.59052
3	133720001	133730000	145	3.81593
3	133730001	133740000	75	3.27486
3	133740001	133750000	70	3.19231
3	133750001	133760000	106	3.04708
3	133760001	133770000	101	3.21425
3	133770001	133780000	126	2.82045
3	133780001	133790000	131	2.81715
3	133790001	133800000	134	3.2037
3	133800001	133810000	169	3.10161
3	133810001	133820000	80	2.86773
3	133820001	133830000	91	2.87547
3	133830001	133840000	125	2.74924
3	133840001	133850000	115	2.89997
3	133850001	133860000	126	2.85806
3	133860001	133870000	85	2.70077
3	133870001	133880000	60	3.21642
3	133880001	133890000	111	3.62143
3	133890001	133900000	61	3.79498
3	133900001	133910000	91	3.73055
3	133910001	133920000	52	3.53729
3	133920001	133930000	99	2.63208
3	133930001	133940000	76	2.65497
3	133940001	133950000	151	2.67061
3	133950001	133960000	98	2.5697
3	133970001	133980000	118	3.34877
3	133980001	133990000	119	3.10927
3	133990001	134000000	117	2.63621
3	135090001	135100000	78	2.60104
3	135100001	135110000	41	2.50114
3	135110001	135120000	40	2.60798
3	140410001	140420000	157	3.09302
3	140420001	140430000	88	3.08158
3	140430001	140440000	233	3.00939
3	140440001	140450000	102	2.85184
3	140460001	140470000	210	2.70691
3	140470001	140480000	173	3.21177
3	140480001	140490000	122	2.91937
3	140500001	140510000	86	2.58576
3	140510001	140520000	74	2.59658
3	140530001	140540000	55	2.52862
3	140540001	140550000	58	2.76382
3	140550001	140560000	43	2.75613
3	140560001	140570000	58	2.66748
3	140570001	140580000	41	2.85637
3	140580001	140590000	57	2.52116
3	141490001	141500000	135	3.33988
3	141500001	141510000	147	3.77836
3	141510001	141520000	72	3.45855
3	141520001	141530000	99	3.32214
3	141530001	141540000	114	3.34426
3	141540001	141550000	151	3.6936
3	141550001	141560000	141	3.08546
3	141560001	141570000	83	2.6311
3	141570001	141580000	128	2.98023
3	141580001	141590000	63	2.90418
3	141590001	141600000	129	2.90761
3	143640001	143650000	68	2.46873
3	144510001	144520000	88	2.59636
3	144520001	144530000	142	2.74673
3	144530001	144540000	114	2.75147
3	144540001	144550000	96	2.7641
3	144550001	144560000	82	2.98742
3	144560001	144570000	48	2.91383
3	144570001	144580000	74	2.88145
3	144740001	144750000	49	2.67292
3	144750001	144760000	94	2.86661
3	144760001	144770000	127	2.90408
3	144770001	144780000	93	3.00396
3	144780001	144790000	156	2.87966
3	145450001	145460000	122	2.60344
3	145460001	145470000	99	2.95347
3	145470001	145480000	147	3.02163
3	145480001	145490000	143	2.47115
3	145500001	145510000	88	2.59296
3	145510001	145520000	43	3.02366
3	145520001	145530000	49	2.95989
3	145530001	145540000	78	2.87969
3	145540001	145550000	91	2.76392
3	146350001	146360000	119	2.53387
3	146360001	146370000	149	2.75447
3	150610001	150620000	165	2.58072
3	152350001	152360000	158	2.59265
3	152360001	152370000	162	2.54019
3	152370001	152380000	190	2.7207
3	152380001	152390000	122	2.5408
3	152400001	152410000	144	2.61931
3	153690001	153700000	118	2.56513
3	153700001	153710000	127	2.65711
3	153710001	153720000	97	2.50278
3	153720001	153730000	126	2.48485
3	153750001	153760000	85	2.62626
3	154070001	154080000	98	2.4751
3	156730001	156740000	154	2.47362
3	163710001	163720000	19	2.49863
3	164990001	165000000	144	2.4919
3	165240001	165250000	138	2.7734
3	166890001	166900000	114	2.9735
3	166900001	166910000	182	2.86412
3	166910001	166920000	132	2.62915
3	166920001	166930000	134	2.57692
3	166930001	166940000	145	2.52206
3	169240001	169250000	113	3.02795
3	169250001	169260000	88	3.08265
3	169260001	169270000	108	3.0261
3	172770001	172780000	72	2.92816
3	172780001	172790000	62	3.02479
3	172790001	172800000	66	3.44916
3	172800001	172810000	80	3.50309
3	172810001	172820000	139	3.29938
3	172820001	172830000	125	3.22392
3	172830001	172840000	92	3.30259
3	172840001	172850000	139	3.59207
3	172850001	172860000	119	3.74937
3	172860001	172870000	90	3.60109
3	172870001	172880000	117	3.2348
3	172880001	172890000	169	2.88642
3	172890001	172900000	93	2.73864
3	172900001	172910000	245	2.8335
3	174390001	174400000	138	2.79654
3	174400001	174410000	143	2.73248
3	176120001	176130000	124	2.53097
3	178860001	178870000	110	2.65518
3	178870001	178880000	110	2.76088
3	178880001	178890000	80	2.58671
3	178900001	178910000	49	2.65889
3	178910001	178920000	97	3.4181
3	178920001	178930000	92	3.17505
3	178930001	178940000	148	3.07773
3	178940001	178950000	160	3.10817
3	178950001	178960000	145	2.89009
3	178960001	178970000	117	2.73559
3	179390001	179400000	136	2.55748
3	179950001	179960000	303	2.52525
3	180070001	180080000	211	2.50233
3	180080001	180090000	138	3.37506
3	180090001	180100000	194	3.03078
3	180430001	180440000	78	2.63315
3	180440001	180450000	69	2.63458
3	181110001	181120000	72	2.76599
3	185230001	185240000	191	2.78239
3	188520001	188530000	100	2.80938
3	188530001	188540000	161	2.66981
3	188540001	188550000	174	2.59429
3	194390001	194400000	133	2.56729
3	194410001	194420000	88	2.66702
3	194420001	194430000	120	3.36741
3	194430001	194440000	137	2.96087
3	194920001	194930000	189	2.80238
3	194930001	194940000	133	2.80092
3	194940001	194950000	129	2.49939
3	194950001	194960000	125	2.52843
3	195070001	195080000	81	2.91291
3	195080001	195090000	42	2.93993
3	195090001	195100000	30	3.04944
3	195100001	195110000	50	2.93229
3	195110001	195120000	49	2.51638
3	195120001	195130000	82	3.09419
3	195430001	195440000	172	2.6377
3	196600001	196610000	147	2.67044
3	197100001	197110000	219	3.35124
3	197110001	197120000	145	3.50191
3	197120001	197130000	122	3.28289
3	201850001	201860000	102	2.69941
3	201860001	201870000	89	2.74179
3	201870001	201880000	234	3.00594
3	201880001	201890000	185	2.91888
3	202750001	202760000	130	2.97661
3	202760001	202770000	72	2.95678
3	203580001	203590000	88	2.49748
3	210450001	210460000	146	2.50108
3	211210001	211220000	119	2.68325
3	217360001	217370000	36	2.59468
3	217370001	217380000	44	2.93715
3	217380001	217390000	49	3.22432
3	217390001	217400000	43	3.23323
4	27990001	28000000	109	2.60107
4	28000001	28010000	156	2.77514
4	28010001	28020000	101	2.66705
4	28780001	28790000	82	2.4742
4	28790001	28800000	118	3.03191
4	28800001	28810000	91	2.94048
4	31510001	31520000	118	2.56603
4	32960001	32970000	118	2.64646
4	32970001	32980000	110	3.03799
4	32980001	32990000	84	2.90616
4	32990001	33000000	26	2.83504
4	33000001	33010000	28	2.81907
4	33010001	33020000	65	3.06347
4	33020001	33030000	40	2.93695
4	33030001	33040000	37	2.60931
4	33040001	33050000	85	2.75701
4	33050001	33060000	68	2.73562
4	33060001	33070000	98	3.0947
4	33070001	33080000	170	3.31521
4	33080001	33090000	150	3.15471
4	33090001	33100000	150	3.07872
4	33100001	33110000	167	2.52121
4	33150001	33160000	150	2.60074
4	41980001	41990000	108	2.71105
4	47220001	47230000	152	2.81635
4	48710001	48720000	59	2.51274
4	57910001	57920000	133	2.76012
4	57920001	57930000	129	2.77543
4	58430001	58440000	132	2.5175
4	58740001	58750000	113	2.59065
4	58750001	58760000	147	2.63823
4	58760001	58770000	150	2.61463
4	58770001	58780000	110	2.49195
4	58780001	58790000	156	2.62551
4	66660001	66670000	41	2.5246
4	66670001	66680000	94	2.78157
4	66680001	66690000	106	2.58049
4	67210001	67220000	112	2.6297
4	67240001	67250000	103	2.48687
4	67270001	67280000	125	2.60431
4	67280001	67290000	113	2.76479
4	67370001	67380000	34	2.57889
4	67380001	67390000	102	2.98167
4	67390001	67400000	144	2.80859
4	67400001	67410000	99	2.78787
4	67410001	67420000	73	2.59598
4	67420001	67430000	58	2.69168
4	67430001	67440000	101	2.93427
4	67440001	67450000	92	2.88312
4	67450001	67460000	51	2.78105
4	67460001	67470000	56	2.68452
4	67530001	67540000	113	2.52072
4	67540001	67550000	182	2.56035
4	67550001	67560000	139	2.88957
4	67560001	67570000	55	2.89185
4	67570001	67580000	55	2.87363
4	67580001	67590000	68	2.76663
4	67590001	67600000	55	2.65507
4	67630001	67640000	102	2.80818
4	67640001	67650000	133	3.23283
4	67650001	67660000	117	3.14837
4	67660001	67670000	141	3.11474
4	67670001	67680000	153	3.06103
4	67680001	67690000	150	2.77008
4	67690001	67700000	116	2.56195
4	67810001	67820000	64	2.49997
4	67820001	67830000	141	2.53252
4	67880001	67890000	106	2.75356
4	67890001	67900000	146	2.66391
4	67910001	67920000	140	2.47882
4	67920001	67930000	147	2.55347
4	67930001	67940000	172	2.54816
4	67940001	67950000	170	2.61679
4	67950001	67960000	99	2.55018
4	68090001	68100000	150	2.59927
4	68170001	68180000	96	2.50799
4	68180001	68190000	75	2.62956
4	68190001	68200000	98	2.77146
4	68200001	68210000	70	3.02737
4	70070001	70080000	107	2.47927
4	70120001	70130000	114	2.51985
4	70130001	70140000	64	3.63129
4	70140001	70150000	45	3.67428
4	70150001	70160000	73	3.48711
4	70160001	70170000	76	3.6397
4	70170001	70180000	50	3.67156
4	70180001	70190000	124	3.8006
4	70190001	70200000	88	3.89816
4	70200001	70210000	103	3.97815
4	70210001	70220000	119	3.95317
4	70220001	70230000	106	3.87454
4	70230001	70240000	32	3.89717
4	70240001	70250000	48	3.81206
4	70250001	70260000	92	3.86528
4	70260001	70270000	86	3.8581
4	70270001	70280000	115	3.73286
4	70280001	70290000	108	3.68994
4	70290001	70300000	112	3.65801
4	70300001	70310000	86	3.67336
4	70310001	70320000	120	3.67039
4	70320001	70330000	81	3.6154
4	70330001	70340000	87	3.38022
4	70340001	70350000	69	3.42354
4	70350001	70360000	92	3.5664
4	70360001	70370000	75	3.54363
4	70370001	70380000	70	3.49342
4	70380001	70390000	44	3.48745
4	70390001	70400000	48	3.49273
4	70400001	70410000	49	3.5627
4	70410001	70420000	32	3.29335
4	70420001	70430000	26	3.00891
4	70430001	70440000	25	3.06638
4	70440001	70450000	26	3.15258
4	70450001	70460000	18	3.21408
4	70460001	70470000	29	3.28626
4	70470001	70480000	17	2.75341
4	70480001	70490000	13	2.75341
4	70490001	70500000	16	2.75341
4	70500001	70510000	17	2.75341
4	70510001	70520000	11	2.75341
4	70520001	70530000	19	2.56918
4	72720001	72730000	269	2.4724
4	73320001	73330000	100	2.61239
4	73330001	73340000	61	2.66522
4	73340001	73350000	77	2.93545
4	73350001	73360000	53	2.73679
4	74410001	74420000	75	2.52788
4	74420001	74430000	116	2.53901
4	89720001	89730000	81	2.52178
4	89810001	89820000	85	2.50842
4	90090001	90100000	133	2.51954
4	105740001	105750000	142	2.46901
4	107820001	107830000	176	2.73542
4	107830001	107840000	105	2.91118
4	107840001	107850000	59	2.84062
4	107850001	107860000	134	3.07008
4	107860001	107870000	94	2.73229
4	107900001	107910000	105	3.04875
4	107910001	107920000	133	2.98728
4	107920001	107930000	77	3.06407
4	107930001	107940000	106	3.19162
4	116870001	116880000	155	2.51202
5	3890001	3900000	185	3.03219
5	3900001	3910000	126	2.67537
5	3920001	3930000	151	2.48762
5	4820001	4830000	132	2.70842
5	4830001	4840000	86	2.84689
5	4840001	4850000	87	2.78909
5	4850001	4860000	186	2.72246
5	5800001	5810000	219	2.5618
5	8670001	8680000	205	2.4916
5	8680001	8690000	228	2.88116
5	8690001	8700000	189	2.64035
5	13880001	13890000	117	2.7253
5	14070001	14080000	98	3.3246
5	14080001	14090000	109	3.29468
5	14090001	14100000	123	2.73197
5	14560001	14570000	186	2.4663
5	15070001	15080000	138	2.69649
5	15080001	15090000	107	2.93676
5	15090001	15100000	176	2.84812
5	15100001	15110000	170	2.93818
5	15110001	15120000	93	2.54645
5	15130001	15140000	89	2.51351
5	15140001	15150000	132	2.50064
5	15150001	15160000	188	2.70392
5	15200001	15210000	170	2.56273
5	18560001	18570000	61	2.48377
5	18570001	18580000	46	2.78828
5	18580001	18590000	62	3.029
5	18590001	18600000	97	2.55663
5	18600001	18610000	98	2.57173
5	18610001	18620000	113	2.49004
5	18910001	18920000	76	3.03427
5	18920001	18930000	56	2.94963
5	18930001	18940000	86	2.75275
5	18940001	18950000	33	2.71734
5	18950001	18960000	38	2.66832
5	18960001	18970000	113	2.99525
5	18970001	18980000	139	2.74059
5	23140001	23150000	121	2.47814
5	23150001	23160000	108	2.49613
5	23920001	23930000	109	3.28211
5	23930001	23940000	118	2.98589
5	23940001	23950000	113	2.94823
5	23950001	23960000	135	3.1967
5	23960001	23970000	118	3.01624
5	23970001	23980000	168	3.14834
5	24110001	24120000	83	2.51725
5	27420001	27430000	98	2.52519
5	27430001	27440000	96	2.74739
5	27440001	27450000	121	2.88425
5	27450001	27460000	90	2.63379
5	27480001	27490000	137	3.09123
5	29750001	29760000	147	2.46391
5	38270001	38280000	252	2.48076
5	38360001	38370000	66	2.84098
5	38370001	38380000	93	2.99081
5	38540001	38550000	228	2.70263
5	45970001	45980000	98	2.48864
5	46340001	46350000	114	2.64124
5	48810001	48820000	35	2.52123
5	48820001	48830000	67	2.92212
5	48830001	48840000	55	2.94818
5	48840001	48850000	66	2.81395
5	49430001	49440000	24	2.49096
5	49660001	49670000	56	2.48979
5	49670001	49680000	86	2.72012
5	49680001	49690000	86	2.78341
5	49690001	49700000	68	2.76244
5	49700001	49710000	96	2.86235
5	49710001	49720000	56	2.85098
5	49720001	49730000	89	2.57109
5	75050001	75060000	82	2.49663
5	75060001	75070000	122	2.80717
5	75070001	75080000	81	2.97901
5	75080001	75090000	125	3.29705
5	75090001	75100000	124	3.12719
5	78240001	78250000	131	2.77855
5	78270001	78280000	129	2.46876
5	83450001	83460000	70	2.58386
5	84030001	84040000	132	2.50756
5	84050001	84060000	139	2.50399
5	84450001	84460000	88	2.76302
5	84460001	84470000	153	2.88072
5	84470001	84480000	83	2.85726
5	84480001	84490000	132	2.87488
5	84490001	84500000	112	2.46713
5	84500001	84510000	137	2.7487
5	84510001	84520000	135	2.82861
5	84520001	84530000	100	2.60816
5	86230001	86240000	43	2.67229
5	86240001	86250000	46	2.52438
5	92650001	92660000	176	2.68147
5	94050001	94060000	181	2.49282
5	94060001	94070000	133	2.68819
5	95030001	95040000	123	2.4646
5	95870001	95880000	107	2.54535
5	95880001	95890000	68	2.58418
5	95890001	95900000	112	2.64705
5	95900001	95910000	104	2.52002
5	95970001	95980000	189	2.75114
5	95980001	95990000	158	2.75398
5	95990001	96000000	196	2.64989
5	96590001	96600000	140	2.55453
5	96620001	96630000	139	2.88929
5	96630001	96640000	94	2.63299
5	96640001	96650000	115	2.92962
5	96740001	96750000	238	2.89528
5	96750001	96760000	127	2.84915
5	107410001	107420000	133	2.80451
5	107420001	107430000	148	2.70041
5	107440001	107450000	147	2.91481
5	107460001	107470000	81	2.66676
5	107470001	107480000	126	2.66797
5	107480001	107490000	117	2.51999
6	3520001	3530000	109	2.50854
6	3530001	3540000	139	2.59515
6	6830001	6840000	148	2.56395
6	9080001	9090000	159	2.73054
6	9090001	9100000	158	3.19896
6	9100001	9110000	202	3.31333
6	9110001	9120000	217	2.94557
6	9120001	9130000	118	2.72584
6	9130001	9140000	160	2.72149
6	9140001	9150000	153	2.63161
6	9150001	9160000	128	2.5761
6	9160001	9170000	86	2.62556
6	9170001	9180000	126	2.82608
6	9180001	9190000	212	2.80415
6	9200001	9210000	184	2.65856
6	9210001	9220000	121	2.74975
6	9220001	9230000	191	2.96785
6	9230001	9240000	162	2.73336
6	9240001	9250000	140	2.56651
6	9250001	9260000	137	2.56784
6	9260001	9270000	79	2.61022
6	11170001	11180000	116	2.96204
6	11180001	11190000	167	2.96583
6	11190001	11200000	164	2.72245
6	11200001	11210000	147	2.86859
6	11220001	11230000	165	2.59479
6	11230001	11240000	183	2.98946
6	11240001	11250000	159	2.60446
6	11260001	11270000	158	3.1996
6	11270001	11280000	208	3.15532
6	11280001	11290000	180	2.84937
6	11290001	11300000	68	2.53315
6	11300001	11310000	122	2.62755
6	11310001	11320000	112	2.50121
6	11320001	11330000	212	2.51103
6	11990001	12000000	131	2.72413
6	12000001	12010000	161	2.95423
6	12010001	12020000	99	2.7757
6	12020001	12030000	167	2.86129
6	12280001	12290000	129	2.71154
6	12290001	12300000	122	2.4793
6	13300001	13310000	179	3.03801
6	14280001	14290000	91	2.49903
6	14290001	14300000	114	3.02269
6	14300001	14310000	149	3.21476
6	14310001	14320000	106	2.81283
6	20170001	20180000	103	2.83628
6	20180001	20190000	155	2.49392
6	22190001	22200000	151	3.06545
6	22200001	22210000	55	2.53239
6	23210001	23220000	173	2.54399
6	24090001	24100000	110	2.77302
6	24100001	24110000	94	2.88232
6	24110001	24120000	80	2.74702
6	24530001	24540000	35	2.52093
6	36350001	36360000	103	2.59204
6	51330001	51340000	175	2.5938
6	62480001	62490000	162	2.91878
6	62490001	62500000	123	2.90854
6	62500001	62510000	106	2.72598
6	62510001	62520000	116	2.57968
6	74270001	74280000	163	2.55701
6	74290001	74300000	158	2.59255
6	74300001	74310000	184	2.62961
6	74320001	74330000	174	2.54008
6	74330001	74340000	118	2.96591
6	74340001	74350000	102	2.87838
6	74640001	74650000	174	2.93253
6	74650001	74660000	113	3.05492
6	74660001	74670000	184	3.25028
6	74670001	74680000	150	3.11076
6	74680001	74690000	119	2.5302
6	74690001	74700000	119	2.69394
6	74700001	74710000	148	2.65638
6	74720001	74730000	112	2.46988
6	83840001	83850000	152	2.85989
6	84600001	84610000	126	2.90799
6	84610001	84620000	186	2.54955
6	87940001	87950000	216	3.07768
6	87950001	87960000	136	3.28965
6	87960001	87970000	132	3.20153
6	89500001	89510000	191	2.90968
6	90060001	90070000	88	3.04267
6	90070001	90080000	169	3.02509
6	90080001	90090000	147	3.20579
6	90090001	90100000	140	2.989
6	90100001	90110000	106	2.99931
6	90110001	90120000	104	2.88314
6	90120001	90130000	111	2.92351
6	92730001	92740000	97	2.67994
6	92740001	92750000	60	2.77419
6	92750001	92760000	111	2.81074
6	92790001	92800000	124	2.71157
6	102580001	102590000	130	2.58711
6	102590001	102600000	97	2.79203
6	102600001	102610000	78	2.74513
6	102610001	102620000	71	2.74146
6	104290001	104300000	123	2.67875
6	104300001	104310000	190	2.66875
6	104310001	104320000	186	2.50871
6	113600001	113610000	176	2.9808
6	113610001	113620000	187	2.90429
6	116300001	116310000	113	2.74767
6	116310001	116320000	89	2.82587
6	116320001	116330000	135	3.33822
6	116330001	116340000	173	3.42239
6	116340001	116350000	134	3.1407
6	116350001	116360000	82	3.12421
6	116360001	116370000	86	3.06125
6	116370001	116380000	67	2.83452
7	450001	460000	132	2.70711
7	1740001	1750000	189	2.46382
7	2130001	2140000	171	2.54132
7	2140001	2150000	65	2.53397
7	2160001	2170000	76	2.50524
7	10420001	10430000	96	2.58568
7	28890001	28900000	121	2.47619
7	28900001	28910000	138	2.5449
7	28910001	28920000	83	3.18764
7	28920001	28930000	144	3.38667
7	28930001	28940000	123	3.37705
7	28940001	28950000	92	3.14465
7	28950001	28960000	88	2.83582
7	28960001	28970000	107	3.0321
7	28970001	28980000	134	2.70454
7	28980001	28990000	114	3.03296
7	28990001	29000000	81	2.85876
7	29000001	29010000	68	2.81464
7	29020001	29030000	141	2.52914
7	29030001	29040000	141	2.71972
7	29040001	29050000	84	2.96928
7	29050001	29060000	77	3.11315
7	29060001	29070000	95	3.15227
7	29070001	29080000	107	3.26461
7	29080001	29090000	120	3.43159
7	29090001	29100000	81	3.28384
7	29100001	29110000	96	3.23978
7	29110001	29120000	139	3.10224
7	29120001	29130000	121	2.87094
7	29130001	29140000	66	2.68035
7	29140001	29150000	148	2.5608
7	29150001	29160000	103	2.71915
7	29180001	29190000	73	2.53259
7	29220001	29230000	148	2.48321
7	29840001	29850000	65	2.49545
7	29880001	29890000	120	2.5772
7	29920001	29930000	229	2.61129
7	30160001	30170000	127	2.48605
7	30170001	30180000	114	2.64412
7	31900001	31910000	116	2.83643
7	31910001	31920000	129	2.76663
7	31920001	31930000	135	2.53824
7	35960001	35970000	113	2.61903
7	35970001	35980000	161	2.65157
7	36010001	36020000	61	2.59646
7	40720001	40730000	128	2.77826
7	40730001	40740000	125	2.70753
7	40960001	40970000	44	2.53003
7	40970001	40980000	45	2.48867
7	42970001	42980000	147	2.62977
7	43220001	43230000	69	2.67988
7	43230001	43240000	95	2.86223
7	43240001	43250000	58	2.75326
7	43250001	43260000	78	2.76275
7	43270001	43280000	74	3.16821
7	43280001	43290000	73	2.89087
7	43290001	43300000	59	2.51764
7	43360001	43370000	104	2.83315
7	43370001	43380000	126	2.9141
7	43380001	43390000	90	2.98194
7	43390001	43400000	92	2.80027
7	43400001	43410000	120	2.80785
7	43410001	43420000	56	2.73482
7	43420001	43430000	68	2.73463
7	43430001	43440000	100	3.13859
7	43440001	43450000	78	3.40098
7	43450001	43460000	88	3.10482
7	43460001	43470000	149	3.27418
7	43470001	43480000	118	3.26321
7	43480001	43490000	38	2.77814
7	43490001	43500000	30	2.81387
7	44910001	44920000	141	2.50319
7	44920001	44930000	102	2.4645
7	45940001	45950000	154	2.54903
7	45950001	45960000	145	2.48976
7	46270001	46280000	154	2.78116
7	46280001	46290000	133	3.09705
7	46290001	46300000	127	2.65593
7	46360001	46370000	145	2.58786
7	46370001	46380000	128	2.49119
7	46430001	46440000	102	2.7372
7	46440001	46450000	138	2.76886
7	46450001	46460000	126	2.49194
7	46780001	46790000	120	3.09614
7	46790001	46800000	141	3.44693
7	46800001	46810000	134	2.88186
7	46810001	46820000	112	2.65719
7	49030001	49040000	79	2.50175
7	49040001	49050000	75	2.86754
7	49050001	49060000	62	2.64985
7	49060001	49070000	167	2.86754
7	49070001	49080000	107	2.81945
7	49080001	49090000	156	2.94411
7	49090001	49100000	144	2.79699
7	49530001	49540000	70	2.6392
7	49550001	49560000	108	2.83113
7	49560001	49570000	82	2.94416
7	49570001	49580000	56	2.66781
7	49580001	49590000	61	2.58916
7	49590001	49600000	50	2.63207
7	49600001	49610000	46	2.47248
7	49630001	49640000	67	2.57616
7	49640001	49650000	61	2.53622
7	53150001	53160000	120	2.60456
7	53160001	53170000	128	2.66118
7	53170001	53180000	86	2.55056
7	54890001	54900000	113	2.60209
7	54900001	54910000	87	2.78561
7	54930001	54940000	116	2.49968
7	54940001	54950000	137	2.63096
7	55150001	55160000	87	2.58808
7	55180001	55190000	196	2.61313
7	55190001	55200000	116	2.52842
7	55220001	55230000	82	2.82205
7	55230001	55240000	99	2.90368
7	55240001	55250000	89	3.11498
7	55250001	55260000	92	3.14733
7	55260001	55270000	95	2.97085
7	55270001	55280000	80	2.54244
7	55840001	55850000	114	2.51816
7	56000001	56010000	166	2.64367
7	56010001	56020000	135	2.7216
7	56020001	56030000	107	2.54287
7	62480001	62490000	101	2.52111
7	62490001	62500000	168	3.056
7	62530001	62540000	92	2.89318
7	62540001	62550000	121	2.92352
7	62550001	62560000	76	3.01699
7	62560001	62570000	132	2.99297
7	62570001	62580000	169	2.62683
7	62580001	62590000	157	2.60024
7	62600001	62610000	128	2.95872
7	62610001	62620000	169	3.04954
7	62630001	62640000	136	2.54547
7	62640001	62650000	197	2.99204
7	62650001	62660000	115	2.55453
7	62990001	63000000	134	2.49695
7	63040001	63050000	182	2.54854
7	68330001	68340000	180	2.59909
7	68340001	68350000	200	2.55506
7	68840001	68850000	146	2.7727
7	68850001	68860000	149	2.56158
7	68890001	68900000	104	3.0852
7	68900001	68910000	85	2.83275
7	68910001	68920000	73	2.84917
7	68920001	68930000	120	2.86343
7	68930001	68940000	136	2.83176
7	80460001	80470000	113	2.50494
7	80470001	80480000	72	2.52881
7	80480001	80490000	66	2.85421
7	80490001	80500000	113	3.18091
7	83100001	83110000	104	2.75113
7	83110001	83120000	67	2.57537
7	83120001	83130000	80	2.72424
7	83140001	83150000	93	2.48417
7	88360001	88370000	162	2.59736
7	88370001	88380000	119	2.78803
7	88380001	88390000	124	3.6988
7	88390001	88400000	121	3.46759
7	88400001	88410000	96	3.56185
7	88410001	88420000	97	3.39982
7	88420001	88430000	113	3.49981
8	920001	930000	194	2.55349
8	930001	940000	217	2.49354
8	17000001	17010000	91	2.52853
8	17010001	17020000	97	2.63688
8	17020001	17030000	78	2.79718
8	17030001	17040000	56	2.77844
8	17040001	17050000	106	2.82351
8	17050001	17060000	143	3.32795
8	17060001	17070000	140	3.42923
8	17070001	17080000	156	3.3661
8	17080001	17090000	121	3.39336
8	17090001	17100000	96	3.28902
8	17100001	17110000	131	3.29842
8	17110001	17120000	102	3.07153
8	17120001	17130000	162	2.70627
8	17130001	17140000	100	3.00133
8	17140001	17150000	114	3.31499
8	17150001	17160000	105	3.25084
8	17160001	17170000	147	3.08343
8	17170001	17180000	147	3.11103
8	17180001	17190000	141	3.07228
8	17190001	17200000	166	2.92291
8	17200001	17210000	204	2.91927
8	17210001	17220000	234	3.08869
8	17220001	17230000	222	2.75995
8	17290001	17300000	139	2.52932
8	17300001	17310000	177	2.59627
8	17750001	17760000	158	2.62591
8	17790001	17800000	122	2.95024
8	17800001	17810000	142	3.13885
8	17810001	17820000	138	2.95981
8	17820001	17830000	181	3.20422
8	17830001	17840000	187	2.85506
8	17860001	17870000	148	2.75869
8	17870001	17880000	136	2.81693
8	20100001	20110000	96	3.2996
8	20110001	20120000	138	3.37974
8	20120001	20130000	144	3.09211
8	20130001	20140000	190	2.59904
8	20960001	20970000	116	2.89789
8	20970001	20980000	179	3.0068
8	29670001	29680000	68	2.5243
8	29680001	29690000	41	2.52047
8	29700001	29710000	70	2.54346
8	29710001	29720000	72	2.5898
8	29800001	29810000	93	2.71191
8	29810001	29820000	101	2.79146
8	29820001	29830000	77	2.59227
8	29830001	29840000	68	2.72083
8	31650001	31660000	94	2.49363
8	31660001	31670000	119	2.86694
8	31670001	31680000	142	3.41162
8	31680001	31690000	121	3.2814
8	31690001	31700000	146	2.84165
8	31770001	31780000	83	2.85346
8	31780001	31790000	90	3.3348
8	31790001	31800000	110	3.45912
8	31800001	31810000	48	3.16631
8	31810001	31820000	41	3.14198
8	31820001	31830000	64	3.27832
8	31830001	31840000	115	2.8324
8	31850001	31860000	126	2.77053
8	31860001	31870000	108	2.63362
8	31870001	31880000	83	2.65053
8	31880001	31890000	107	2.94457
8	31890001	31900000	71	2.6217
8	31900001	31910000	109	2.47418
8	31910001	31920000	114	2.56363
8	32020001	32030000	154	2.56011
8	32030001	32040000	120	2.54028
8	32040001	32050000	167	2.74568
8	32050001	32060000	186	2.99543
8	32060001	32070000	53	3.19491
8	32070001	32080000	70	2.77854
8	32080001	32090000	76	2.71086
8	32090001	32100000	100	2.73577
8	32100001	32110000	111	2.89384
8	32110001	32120000	72	3.10635
8	32120001	32130000	86	3.08363
8	32130001	32140000	47	3.08758
8	32140001	32150000	72	2.97107
8	32150001	32160000	117	2.94041
8	32160001	32170000	111	2.93001
8	32170001	32180000	48	2.79955
8	32180001	32190000	76	2.78697
8	32190001	32200000	43	2.69382
8	32200001	32210000	108	2.76911
8	32210001	32220000	105	2.78629
8	32220001	32230000	120	3.03462
8	32230001	32240000	137	3.22988
8	32240001	32250000	80	3.27262
8	32250001	32260000	82	3.25472
8	32260001	32270000	92	3.19457
8	32270001	32280000	72	3.3036
8	32280001	32290000	74	3.30838
8	32290001	32300000	60	2.79024
8	32300001	32310000	51	2.64455
8	32310001	32320000	105	2.61812
8	32320001	32330000	133	2.58495
8	32330001	32340000	87	2.67306
8	32340001	32350000	31	2.61502
8	32350001	32360000	34	2.91636
8	32360001	32370000	33	3.37872
8	32370001	32380000	47	3.31398
8	32380001	32390000	129	3.04879
8	32390001	32400000	106	2.9864
8	32400001	32410000	112	2.91659
8	32410001	32420000	82	2.87648
8	32420001	32430000	116	2.62144
8	42630001	42640000	82	2.66105
8	42650001	42660000	155	2.76875
8	42660001	42670000	109	3.14379
8	42670001	42680000	138	3.34689
8	42680001	42690000	205	3.27446
8	42690001	42700000	236	3.28961
8	42700001	42710000	132	2.81346
8	42710001	42720000	135	2.73514
8	45560001	45570000	166	2.66735
8	45570001	45580000	160	2.69296
8	50080001	50090000	71	2.66814
8	50090001	50100000	96	2.73606
8	50100001	50110000	104	2.77134
8	50110001	50120000	105	2.5589
8	50140001	50150000	131	2.58597
8	55760001	55770000	170	2.68627
8	55920001	55930000	79	2.61601
8	61590001	61600000	44	2.69093
8	61690001	61700000	69	2.72351
8	61700001	61710000	75	2.69322
8	61710001	61720000	80	3.04455
8	61720001	61730000	77	3.23738
8	61730001	61740000	95	3.22347
8	61740001	61750000	91	2.84778
8	73090001	73100000	192	2.53443
8	73100001	73110000	175	2.74696
8	73110001	73120000	59	2.70056
8	73120001	73130000	67	2.85557
8	73130001	73140000	80	2.74935
8	73140001	73150000	64	3.04786
8	76180001	76190000	100	2.72857
8	76190001	76200000	102	2.67506
8	76210001	76220000	86	2.56664
8	82100001	82110000	125	2.54608
8	91460001	91470000	49	2.55884
8	91470001	91480000	70	2.74619
8	91480001	91490000	51	2.79127
8	91490001	91500000	72	2.5569
9	18250001	18260000	162	2.69444
9	18270001	18280000	108	2.55273
9	18280001	18290000	150	2.68164
9	18290001	18300000	140	2.73528
9	18300001	18310000	112	2.69655
9	29840001	29850000	120	2.49178
9	29910001	29920000	135	2.56955
9	30840001	30850000	91	2.76634
9	30850001	30860000	89	3.22005
9	46620001	46630000	106	2.57294
9	57590001	57600000	118	2.69377
9	57600001	57610000	74	2.6582
9	57610001	57620000	36	2.49589
9	66600001	66610000	157	2.47147
9	66610001	66620000	204	2.69939
9	66620001	66630000	144	2.62177
9	74450001	74460000	110	2.48648
9	75930001	75940000	134	2.49698
9	78850001	78860000	84	3.07234
9	78860001	78870000	128	3.30388
9	78870001	78880000	78	2.98793
9	78880001	78890000	128	2.53636
9	93960001	93970000	84	2.75939
9	94030001	94040000	103	2.54584
9	94040001	94050000	112	2.71255
10	5860001	5870000	174	2.55985
10	5870001	5880000	209	2.7357
10	5880001	5890000	208	2.75881
10	5890001	5900000	149	2.64649
10	5970001	5980000	146	2.4786
10	6010001	6020000	190	2.6985
10	6020001	6030000	165	3.16679
10	6030001	6040000	126	3.22736
10	6040001	6050000	122	3.24212
10	6050001	6060000	94	2.46414
10	8350001	8360000	207	2.71874
10	8360001	8370000	113	2.47407
10	8370001	8380000	197	2.47019
10	8530001	8540000	102	2.80658
10	8540001	8550000	182	3.33167
10	8550001	8560000	155	3.22793
10	8560001	8570000	201	3.13515
10	8570001	8580000	145	3.04985
10	8580001	8590000	138	2.94182
10	8590001	8600000	217	3.43253
10	8600001	8610000	137	3.35798
10	8610001	8620000	113	3.15377
10	8620001	8630000	169	2.71958
10	8630001	8640000	152	2.6197
10	8640001	8650000	101	2.65664
10	8650001	8660000	134	2.96744
10	8660001	8670000	176	3.0591
10	8670001	8680000	120	2.82713
10	8680001	8690000	117	2.94737
10	8690001	8700000	204	2.96247
10	8700001	8710000	129	2.56187
10	8920001	8930000	142	2.8006
10	8930001	8940000	71	3.14472
10	8940001	8950000	131	3.36735
10	8950001	8960000	155	3.45469
10	8960001	8970000	197	3.44198
10	8970001	8980000	155	3.39121
10	8980001	8990000	48	3.38953
10	8990001	9000000	80	3.19408
10	9000001	9010000	107	3.02005
10	9010001	9020000	129	2.47194
10	9020001	9030000	136	2.47329
10	9170001	9180000	173	2.67869
10	9180001	9190000	166	2.62533
10	9200001	9210000	192	2.65951
10	9210001	9220000	102	2.76294
10	9220001	9230000	78	2.60542
10	9230001	9240000	106	2.49471
10	9260001	9270000	115	2.48656
10	9270001	9280000	127	2.67683
10	9280001	9290000	152	2.8056
10	20080001	20090000	50	2.70312
10	20090001	20100000	106	2.6643
10	20290001	20300000	84	2.53104
10	22480001	22490000	99	2.52528
10	22490001	22500000	106	2.69554
10	24980001	24990000	124	2.48812
10	24990001	25000000	207	2.70363
10	25000001	25010000	128	2.54833
10	27260001	27270000	101	2.80157
10	28940001	28950000	78	2.52029
10	30640001	30650000	65	2.50658
10	45490001	45500000	146	2.533
10	45510001	45520000	149	2.51048
10	45590001	45600000	133	2.66543
10	45600001	45610000	139	2.83348
10	45650001	45660000	213	2.59898
10	47090001	47100000	80	2.88958
10	47100001	47110000	83	2.60593
10	47110001	47120000	63	2.96243
10	47910001	47920000	96	2.48401
10	62090001	62100000	159	2.54617
10	62100001	62110000	139	2.57731
10	62110001	62120000	152	2.61767
10	62120001	62130000	139	2.70162
10	62130001	62140000	162	2.70196
10	67080001	67090000	114	2.66796
10	67090001	67100000	80	2.52341
10	85930001	85940000	104	2.61456
11	8030001	8040000	154	2.53885
11	8040001	8050000	221	2.78256
11	18080001	18090000	100	3.33138
11	18090001	18100000	95	2.65615
11	33820001	33830000	66	2.55741
11	33830001	33840000	45	2.55651
11	33840001	33850000	43	2.71032
11	36230001	36240000	86	2.99044
11	36240001	36250000	66	2.70675
11	37510001	37520000	111	2.55801
11	37520001	37530000	100	2.73384
11	47360001	47370000	78	2.8115
11	58590001	58600000	152	2.52959
11	59780001	59790000	96	2.72073
11	59950001	59960000	150	2.51912
11	59960001	59970000	134	2.66462
11	59970001	59980000	152	2.5828
11	60050001	60060000	93	2.71367
11	60060001	60070000	75	2.87777
11	61880001	61890000	78	3.09569
11	61890001	61900000	90	2.94559
11	61900001	61910000	102	2.57301
11	62090001	62100000	118	2.69669
11	62100001	62110000	104	2.78508
11	62110001	62120000	112	2.87044
11	62130001	62140000	75	2.81581
11	62140001	62150000	80	2.72869
11	62150001	62160000	94	2.62199
11	62160001	62170000	119	2.62009
11	62190001	62200000	76	2.74744
11	62270001	62280000	59	2.52198
11	62280001	62290000	79	2.68466
11	62290001	62300000	54	2.70003
11	62360001	62370000	77	2.56944
11	62370001	62380000	102	2.72042
12	4410001	4420000	136	2.90372
12	4420001	4430000	118	2.99711
12	4430001	4440000	77	2.80366
12	4440001	4450000	149	2.7704
12	4510001	4520000	76	2.51492
12	4600001	4610000	94	2.46485
12	5940001	5950000	115	2.60193
12	6140001	6150000	138	2.6979
12	6150001	6160000	118	2.90036
12	18730001	18740000	110	2.88468
12	18740001	18750000	104	2.48372
12	18750001	18760000	113	2.50888
12	19570001	19580000	105	2.48635
12	19610001	19620000	109	2.48952
12	19620001	19630000	144	3.14746
12	19630001	19640000	116	2.71385
12	19690001	19700000	173	2.77146
12	21740001	21750000	107	2.53002
12	23000001	23010000	86	2.48517
12	26930001	26940000	149	2.49868
12	27610001	27620000	95	2.51089
12	28670001	28680000	108	2.51428
12	28890001	28900000	97	2.5676
12	28900001	28910000	106	2.49794
12	31760001	31770000	118	2.7823
12	31770001	31780000	90	2.67065
12	31780001	31790000	111	2.89765
12	31950001	31960000	132	2.57846
12	41270001	41280000	88	2.56958
12	49470001	49480000	75	2.59309
12	49480001	49490000	122	2.80327
12	49490001	49500000	82	2.69614
12	49500001	49510000	77	3.2892
12	49510001	49520000	67	3.20773
12	49520001	49530000	131	3.26516
12	49530001	49540000	137	3.05493
12	49540001	49550000	127	3.02586
12	49550001	49560000	74	2.68857
12	49560001	49570000	79	2.61468
12	49570001	49580000	90	2.51361
12	49580001	49590000	113	2.54851
12	49590001	49600000	95	2.51383
12	49600001	49610000	44	2.46691
12	49610001	49620000	51	2.95383
12	49620001	49630000	87	2.81057
12	49630001	49640000	39	2.54802
12	59090001	59100000	107	2.83122
12	59100001	59110000	70	2.64883
12	59110001	59120000	82	2.47877
12	63080001	63090000	76	2.82093
12	63090001	63100000	66	2.49494
12	63100001	63110000	105	2.56674
12	63640001	63650000	106	2.48372
12	63770001	63780000	153	2.51266
12	68020001	68030000	83	3.57962
12	68030001	68040000	103	3.38078
12	68040001	68050000	43	3.4594
12	68050001	68060000	87	3.60467
12	68060001	68070000	175	3.71496
12	68070001	68080000	151	3.34213
12	70260001	70270000	87	2.60785
12	70280001	70290000	61	2.49232
12	70290001	70300000	116	3.22752
12	70300001	70310000	85	3.53957
12	70310001	70320000	97	3.27903
12	70320001	70330000	70	3.09839
12	70330001	70340000	53	2.72003
12	70340001	70350000	52	2.86697
12	70350001	70360000	68	2.65227
12	76220001	76230000	173	2.73867
13	1690001	1700000	146	2.53414
13	5940001	5950000	167	2.87032
13	5950001	5960000	206	2.93505
13	6560001	6570000	110	2.65384
13	6570001	6580000	171	2.78991
13	6580001	6590000	175	3.11605
13	6590001	6600000	120	2.70205
13	21650001	21660000	116	2.66631
13	25870001	25880000	119	2.61958
13	25880001	25890000	118	2.99459
13	25890001	25900000	126	2.8107
13	25900001	25910000	70	2.81429
13	25910001	25920000	150	2.84053
13	31460001	31470000	100	2.99007
13	31470001	31480000	96	3.39399
13	31480001	31490000	105	3.41203
13	31490001	31500000	113	3.38007
13	45050001	45060000	185	2.50009
13	45630001	45640000	103	3.25519
13	45640001	45650000	177	3.43842
13	45650001	45660000	110	3.23463
13	45660001	45670000	107	3.01998
13	45670001	45680000	156	3.22058
13	45680001	45690000	160	2.87207
13	45690001	45700000	124	3.18864
13	45700001	45710000	189	3.13107
13	45910001	45920000	57	2.47532
13	45920001	45930000	104	2.87176
13	45930001	45940000	130	2.55926
13	47940001	47950000	96	2.72026
13	48930001	48940000	99	2.77636
13	48940001	48950000	110	2.99718
13	48950001	48960000	157	2.64498
13	51560001	51570000	72	2.57959
13	51570001	51580000	78	2.5724
13	51580001	51590000	38	2.63856
13	51590001	51600000	37	2.55915
13	51600001	51610000	54	2.48177
13	60190001	60200000	57	2.76655
13	60240001	60250000	68	2.60466
13	61720001	61730000	56	2.72931
13	61730001	61740000	93	2.91942
13	61740001	61750000	119	2.95134
13	61750001	61760000	96	2.70145
13	61760001	61770000	146	2.49896
13	62140001	62150000	198	2.68692
13	62180001	62190000	167	3.19632
13	62190001	62200000	287	3.04797
13	62200001	62210000	241	2.93645
13	62210001	62220000	142	3.04789
13	62220001	62230000	33	3.00372
13	62230001	62240000	25	2.72898
13	62280001	62290000	95	2.8029
13	62290001	62300000	118	2.72337
13	62300001	62310000	127	3.02062
13	62310001	62320000	186	3.4276
13	62320001	62330000	165	3.436
13	62330001	62340000	89	3.03952
13	62340001	62350000	100	2.52936
13	62350001	62360000	91	2.82542
13	62370001	62380000	111	2.54152
13	62380001	62390000	123	2.65036
13	62400001	62410000	195	2.85362
13	62410001	62420000	106	3.17648
13	62420001	62430000	118	3.23508
13	62430001	62440000	117	2.96556
13	62440001	62450000	109	2.65273
13	62490001	62500000	31	2.96319
13	62540001	62550000	75	2.47723
13	62610001	62620000	127	2.49098
13	62620001	62630000	330	3.30891
13	62630001	62640000	237	3.0026
13	62640001	62650000	154	2.97633
13	62650001	62660000	76	2.89013
13	62660001	62670000	50	2.99881
13	62670001	62680000	46	2.84887
13	62680001	62690000	69	2.65245
13	62690001	62700000	49	2.76098
13	62700001	62710000	72	2.80555
13	62710001	62720000	114	2.79222
13	62720001	62730000	46	2.77332
13	63130001	63140000	54	2.59203
13	63140001	63150000	54	2.54531
13	63150001	63160000	93	2.81227
13	64030001	64040000	52	2.52148
13	64810001	64820000	30	2.57321
13	64820001	64830000	78	2.67152
13	65760001	65770000	81	2.88344
13	69270001	69280000	134	2.92846
13	69280001	69290000	140	2.61371
13	74940001	74950000	108	2.68379
13	74950001	74960000	74	2.75911
13	74960001	74970000	58	2.77862
13	74970001	74980000	91	2.73476
14	14230001	14240000	71	2.91589
14	14240001	14250000	81	3.1361
14	14250001	14260000	49	2.98236
14	14260001	14270000	88	2.78835
14	18260001	18270000	88	2.51237
14	18270001	18280000	95	2.86674
14	18280001	18290000	100	2.92796
14	18290001	18300000	78	2.78489
14	20040001	20050000	201	2.71565
14	20050001	20060000	117	3.18959
14	20060001	20070000	183	3.17285
14	20070001	20080000	81	2.46632
14	20110001	20120000	146	2.58055
14	22980001	22990000	180	2.66815
14	22990001	23000000	101	2.6293
14	23000001	23010000	146	2.7057
14	23010001	23020000	172	2.60286
14	23510001	23520000	101	2.61354
14	23520001	23530000	153	2.81319
14	28170001	28180000	124	2.52275
14	31530001	31540000	100	2.51275
14	31540001	31550000	78	2.50789
14	32830001	32840000	178	2.56129
14	32840001	32850000	142	2.80602
14	45580001	45590000	84	2.6317
14	45590001	45600000	106	3.00806
14	52780001	52790000	130	2.793
14	61390001	61400000	151	2.80629
14	61400001	61410000	77	2.72821
14	61500001	61510000	170	2.75024
14	61510001	61520000	167	2.65647
14	61520001	61530000	107	2.83683
14	61940001	61950000	207	3.24403
14	64420001	64430000	123	2.56789
14	64430001	64440000	127	2.6774
15	3040001	3050000	110	2.52856
15	21010001	21020000	137	2.59251
15	31020001	31030000	151	2.57698
15	31790001	31800000	118	2.62348
15	41610001	41620000	101	2.50598
15	44850001	44860000	111	2.64474
15	45770001	45780000	102	2.82134
15	45780001	45790000	471	3.26913
15	45790001	45800000	412	2.85642
15	45860001	45870000	503	3.19596
15	46000001	46010000	97	2.69241
15	46010001	46020000	106	2.75963
15	46900001	46910000	78	2.83959
15	47920001	47930000	66	2.53627
15	48000001	48010000	32	2.50522
15	48010001	48020000	180	2.63435
15	48360001	48370000	97	2.52792
15	54320001	54330000	89	2.51387
15	54330001	54340000	101	2.6562
15	54340001	54350000	115	2.82713
15	54350001	54360000	70	2.6476
15	54360001	54370000	41	2.73624
15	54370001	54380000	44	2.79203
15	54380001	54390000	52	2.8746
15	54390001	54400000	81	2.75032
15	54400001	54410000	94	2.84531
15	54410001	54420000	60	2.93414
15	54420001	54430000	50	3.05266
15	55550001	55560000	172	2.60438
15	55560001	55570000	161	2.4726
15	55630001	55640000	150	2.73745
15	55640001	55650000	198	2.53575
15	55660001	55670000	141	2.4973
15	55880001	55890000	178	2.64047
15	59010001	59020000	120	2.53264
15	59020001	59030000	177	2.71674
15	59030001	59040000	156	2.8163
15	59040001	59050000	130	2.67372
15	59050001	59060000	139	2.50213
15	63270001	63280000	133	2.56002
15	63900001	63910000	158	2.80757
15	63940001	63950000	135	3.01727
15	65430001	65440000	90	2.63352
15	65440001	65450000	173	2.63316
15	65450001	65460000	123	2.52971
15	71370001	71380000	115	2.73138
15	71380001	71390000	200	2.99998
15	71800001	71810000	268	2.65184
15	71810001	71820000	177	2.52837
15	73110001	73120000	154	2.49684
15	73520001	73530000	138	2.61429
15	75380001	75390000	58	2.61705
15	75390001	75400000	104	2.55269
15	75400001	75410000	94	2.5883
15	75410001	75420000	56	2.52736
15	75430001	75440000	78	2.59628
15	75450001	75460000	52	2.67263
15	75460001	75470000	73	2.9401
15	75470001	75480000	71	2.68723
16	8110001	8120000	267	3.32132
16	8120001	8130000	138	2.84156
16	9200001	9210000	130	2.74357
16	11220001	11230000	135	2.50816
16	12550001	12560000	142	2.53192
16	12560001	12570000	99	2.6847
16	12570001	12580000	76	2.89792
16	12580001	12590000	66	2.55096
16	12590001	12600000	110	2.68912
16	13400001	13410000	134	2.51008
16	13420001	13430000	171	2.53337
16	15240001	15250000	144	2.81265
16	15250001	15260000	146	2.99566
16	15260001	15270000	169	2.76694
16	15280001	15290000	125	2.50315
16	15290001	15300000	96	2.51752
16	15310001	15320000	77	2.73807
16	15320001	15330000	119	3.05846
16	15330001	15340000	90	2.89996
16	15340001	15350000	90	2.61332
16	15390001	15400000	75	2.67782
16	15400001	15410000	49	2.63105
16	15410001	15420000	116	2.80394
16	15420001	15430000	149	2.81179
16	15430001	15440000	71	2.77042
16	15440001	15450000	40	2.52819
16	15460001	15470000	62	2.49069
16	15480001	15490000	99	2.59477
16	15490001	15500000	122	2.52965
16	15530001	15540000	117	2.51792
16	15540001	15550000	103	2.50434
16	16670001	16680000	163	2.58105
16	16810001	16820000	157	2.46781
16	21100001	21110000	105	2.64328
16	21110001	21120000	148	2.85584
16	21120001	21130000	97	2.51859
16	21130001	21140000	119	2.69977
16	23290001	23300000	107	2.6065
16	23300001	23310000	40	3.11861
16	23310001	23320000	102	3.2816
16	23320001	23330000	101	3.34714
16	23330001	23340000	144	3.51497
16	23340001	23350000	90	3.19254
16	24180001	24190000	103	2.50669
16	24210001	24220000	88	2.74681
16	24220001	24230000	128	2.73967
16	24230001	24240000	91	2.58951
16	25250001	25260000	150	3.08681
16	25260001	25270000	123	2.86236
16	26570001	26580000	107	2.65998
16	26580001	26590000	73	2.50644
16	26590001	26600000	61	2.6749
16	26630001	26640000	82	3.03076
16	26640001	26650000	158	3.02779
16	30150001	30160000	167	2.55175
16	30160001	30170000	138	2.46651
16	35760001	35770000	91	2.51013
16	35770001	35780000	82	2.53576
16	36530001	36540000	138	2.81884
16	36540001	36550000	149	2.47352
16	36550001	36560000	221	2.82588
16	37720001	37730000	65	2.78324
16	37730001	37740000	37	3.08107
16	37740001	37750000	34	2.73574
16	37750001	37760000	39	2.73473
16	37760001	37770000	50	2.59906
16	37770001	37780000	95	2.60631
16	37780001	37790000	54	2.55536
16	37820001	37830000	97	2.50149
16	38150001	38160000	91	2.51611
16	38920001	38930000	98	2.46664
16	38960001	38970000	137	2.68183
16	38970001	38980000	164	2.77668
16	38980001	38990000	58	2.79643
16	39150001	39160000	103	2.48622
16	39160001	39170000	131	2.57785
16	39340001	39350000	110	2.59466
16	39350001	39360000	105	2.51068
16	39360001	39370000	63	2.62867
16	39370001	39380000	47	2.78545
16	39380001	39390000	82	2.55083
16	39390001	39400000	31	2.54263
[truncated: 475 more rows]

## Sheet: XPCLR
Genome-wide detection of XP-CLR selection signals in LSS sheep
Chrom	Start	Stop	nSNPs	XPCLR
1	2560001	2570000	90	51.0149
1	3620001	3630000	148	58.4892
1	3630001	3640000	169	81.1134
1	3680001	3690000	138	40.4412
1	3690001	3700000	135	138.626
1	3710001	3720000	154	106.175
1	3730001	3740000	128	113.201
1	4950001	4960000	150	38.2496
1	5130001	5140000	144	55.8373
1	5270001	5280000	149	102.42
1	6960001	6970000	114	51.051
1	6970001	6980000	159	90.2248
1	6980001	6990000	126	61.9604
1	7430001	7440000	82	61.8912
1	10210001	10220000	100	59.5873
1	11350001	11360000	143	68.6551
1	12810001	12820000	88	119.887
1	12820001	12830000	84	45.8482
1	13610001	13620000	121	95.5964
1	13630001	13640000	100	53.7548
1	13640001	13650000	116	62.974
1	13650001	13660000	103	47.6815
1	13660001	13670000	51	45.4568
1	13670001	13680000	88	122.881
1	13680001	13690000	127	110.321
1	13690001	13700000	70	80.4224
1	13740001	13750000	93	147.479
1	13750001	13760000	108	112.245
1	13770001	13780000	95	51.5909
1	14100001	14110000	65	40.7108
1	14140001	14150000	31	37.6069
1	14390001	14400000	60	40.537
1	14770001	14780000	181	130.049
1	14780001	14790000	89	41.6302
1	15320001	15330000	34	37.6018
1	15340001	15350000	92	55.4183
1	15350001	15360000	96	82.6006
1	15360001	15370000	51	57.0558
1	15410001	15420000	95	38.8793
1	16430001	16440000	63	46.5379
1	16480001	16490000	145	68.7051
1	16570001	16580000	89	51.8107
1	17400001	17410000	55	45.9608
1	17450001	17460000	60	78.4183
1	17650001	17660000	200	63.4685
1	18380001	18390000	73	79.2816
1	19400001	19410000	60	47.9131
1	19410001	19420000	58	72.9818
1	21070001	21080000	65	38.2417
1	21080001	21090000	68	127.456
1	21090001	21100000	54	64.5372
1	21100001	21110000	103	81.7252
1	21110001	21120000	27	63.5835
1	21720001	21730000	79	38.3614
1	24520001	24530000	72	56.3762
1	25420001	25430000	21	53.856
1	25550001	25560000	137	65.0412
1	25580001	25590000	77	39.2084
1	25980001	25990000	46	60.5835
1	26650001	26660000	104	63.5216
1	26990001	27000000	60	48.4769
1	28850001	28860000	90	82.7265
1	30160001	30170000	96	51.973
1	30440001	30450000	94	43.0093
1	30830001	30840000	105	51.9473
1	30850001	30860000	63	57.9499
1	32690001	32700000	30	40.0224
1	35330001	35340000	116	44.4091
1	35360001	35370000	34	108.03
1	36610001	36620000	107	76.4303
1	38630001	38640000	69	47.4642
1	38950001	38960000	67	42.6347
1	39330001	39340000	86	38.6641
1	39880001	39890000	64	57.087
1	41040001	41050000	110	59.5057
1	41870001	41880000	50	52.4831
1	42440001	42450000	59	38.5546
1	43400001	43410000	111	64.0772
1	43420001	43430000	90	104.963
1	43430001	43440000	60	108.761
1	43480001	43490000	31	43.2288
1	43930001	43940000	34	40.6678
1	43960001	43970000	92	84.6799
1	43980001	43990000	65	37.5903
1	44000001	44010000	49	48.09
1	44270001	44280000	59	51.5339
1	44310001	44320000	135	58.067
1	44400001	44410000	48	84.1751
1	44410001	44420000	115	50.4098
1	44450001	44460000	38	46.8569
1	44460001	44470000	130	91.061
1	44490001	44500000	93	55.8628
1	44740001	44750000	14	40.5176
1	44820001	44830000	82	38.7654
1	45350001	45360000	100	51.195
1	46070001	46080000	36	52.8034
1	46230001	46240000	77	38.8019
1	46280001	46290000	156	42.2309
1	46330001	46340000	110	56.167
1	46590001	46600000	104	42.7799
1	46640001	46650000	113	49.4896
1	46850001	46860000	154	41.2063
1	47460001	47470000	99	63.2854
1	47500001	47510000	49	41.9869
1	47590001	47600000	126	44.7088
1	47600001	47610000	111	66.1554
1	48180001	48190000	115	51.1802
1	49450001	49460000	101	41.103
1	50310001	50320000	132	52.6187
1	50800001	50810000	74	59.0417
1	51670001	51680000	138	37.6469
1	51680001	51690000	48	42.5559
1	54750001	54760000	100	76.0195
1	54770001	54780000	151	75.2697
1	54790001	54800000	200	73.3115
1	54980001	54990000	137	39.5946
1	62680001	62690000	31	75.001
1	64100001	64110000	83	42.5914
1	67690001	67700000	47	38.5025
1	67700001	67710000	76	49.0158
1	68920001	68930000	79	39.0243
1	78500001	78510000	130	40.9091
1	84230001	84240000	79	38.4474
1	89300001	89310000	51	53.4684
1	90070001	90080000	38	63.6304
1	90230001	90240000	33	38.2725
1	96500001	96510000	41	46.2873
1	98470001	98480000	51	41.7524
1	100200001	100210000	145	52.4019
1	100280001	100290000	80	51.0094
1	100630001	100640000	45	37.5192
1	100720001	100730000	101	43.391
1	100860001	100870000	37	39.4118
1	100870001	100880000	85	70.4536
1	100880001	100890000	51	60.1873
1	100890001	100900000	71	86.1719
1	100900001	100910000	68	52.5043
1	101500001	101510000	80	48.6172
1	101720001	101730000	41	38.2521
1	102300001	102310000	47	51.057
1	102580001	102590000	182	40.1557
1	102740001	102750000	200	40.0374
1	102750001	102760000	200	48.8104
1	102780001	102790000	159	73.9242
1	102810001	102820000	137	86.0632
1	102910001	102920000	167	114.687
1	103760001	103770000	91	38.4495
1	103870001	103880000	139	38.8664
1	104000001	104010000	113	66.3552
1	104150001	104160000	92	39.9697
1	104380001	104390000	53	57.5468
1	104600001	104610000	93	55.3498
1	104700001	104710000	56	45.4549
1	104730001	104740000	72	68.2027
1	104740001	104750000	122	40.6889
1	108420001	108430000	108	47.7045
1	110110001	110120000	65	38.0854
1	110950001	110960000	59	72.1161
1	111290001	111300000	59	45.3747
1	123310001	123320000	67	67.073
1	131130001	131140000	82	39.7744
1	131140001	131150000	193	106.369
1	137800001	137810000	91	38.2786
1	142050001	142060000	56	49.2083
1	142130001	142140000	105	81.9545
1	142140001	142150000	116	59.089
1	142170001	142180000	155	68.7795
1	142470001	142480000	128	65.9654
1	142500001	142510000	160	127.601
1	142810001	142820000	70	59.2803
1	147920001	147930000	134	38.3732
1	153670001	153680000	52	42.8028
1	153760001	153770000	73	39.1054
1	156180001	156190000	108	39.3124
1	156200001	156210000	83	44.62
1	156540001	156550000	86	54.3113
1	158030001	158040000	110	51.3294
1	158600001	158610000	137	42.2939
1	158660001	158670000	144	104.246
1	159040001	159050000	33	42.5752
1	159440001	159450000	74	98.2827
1	160080001	160090000	194	40.7003
1	160090001	160100000	94	57.0765
1	160120001	160130000	94	42.1121
1	160150001	160160000	116	67.1626
1	160320001	160330000	134	51.9555
1	164120001	164130000	62	59.1091
1	165730001	165740000	174	54.6699
1	173660001	173670000	72	51.4608
1	174900001	174910000	66	42.0645
1	177530001	177540000	96	56.0952
1	177590001	177600000	88	42.9534
1	178710001	178720000	117	44.3206
1	185890001	185900000	22	38.6058
1	185930001	185940000	38	48.4724
1	185960001	185970000	27	51.8035
1	192810001	192820000	104	39.1727
1	192830001	192840000	33	42.1241
1	198210001	198220000	96	39.4099
1	198220001	198230000	65	39.4159
1	198320001	198330000	44	55.6288
1	198500001	198510000	103	60.8928
1	214400001	214410000	57	41.992
1	214510001	214520000	105	71.5528
1	222000001	222010000	147	124.355
1	222020001	222030000	66	50.0883
1	222030001	222040000	70	45.6289
1	222050001	222060000	200	64.2079
1	222060001	222070000	98	73.0415
1	222070001	222080000	54	46.5025
1	222080001	222090000	84	38.3377
1	222670001	222680000	68	50.1516
1	222980001	222990000	200	65.5626
1	227300001	227310000	95	48.8887
1	229130001	229140000	120	55.3577
1	230380001	230390000	47	39.6889
1	231020001	231030000	84	94.5873
1	232370001	232380000	127	52.494
1	232400001	232410000	78	37.7847
1	232420001	232430000	143	61.1745
1	233210001	233220000	111	73.2031
1	233220001	233230000	117	70.2553
1	233230001	233240000	96	54.5104
1	233280001	233290000	121	49.6594
1	233290001	233300000	113	41.5294
1	233710001	233720000	89	109.291
1	233730001	233740000	146	126.741
1	236040001	236050000	76	62.119
1	237760001	237770000	48	81.8026
1	238250001	238260000	39	46.9254
1	238700001	238710000	163	44.3843
1	241410001	241420000	69	37.4917
1	257600001	257610000	81	102.136
1	257610001	257620000	130	50.7635
1	257890001	257900000	31	64.811
1	258480001	258490000	200	47.3547
1	259290001	259300000	149	50.0469
1	260190001	260200000	90	143.043
1	260210001	260220000	142	105.007
1	260220001	260230000	121	144.273
1	260230001	260240000	134	60.7267
1	260370001	260380000	74	74.3072
1	265560001	265570000	80	40.1644
1	265600001	265610000	107	92.9296
1	265880001	265890000	113	40.662
1	269180001	269190000	130	45.8405
1	269440001	269450000	105	51.098
1	269450001	269460000	77	55.3873
1	269560001	269570000	52	37.6764
1	269610001	269620000	74	51.952
1	269630001	269640000	15	37.8664
1	270100001	270110000	112	37.5481
1	270120001	270130000	98	136.895
1	270400001	270410000	41	39.5914
1	272940001	272950000	128	50.9935
1	275810001	275820000	147	71.4284
1	276230001	276240000	118	39.7987
1	276260001	276270000	86	48.0206
1	276270001	276280000	91	63.4827
2	20001	30000	27	42.2465
2	70001	80000	41	48.4233
2	130001	140000	36	61.9825
2	150001	160000	28	39.3748
2	160001	170000	13	42.3516
2	190001	200000	38	79.1722
2	220001	230000	43	77.7176
2	230001	240000	26	46.4035
2	250001	260000	40	63.3796
2	260001	270000	21	40.1411
2	340001	350000	17	44.8584
2	360001	370000	61	66.1061
2	370001	380000	63	62.647
2	390001	400000	76	86.7751
2	400001	410000	81	40.1218
2	410001	420000	96	78.6766
2	420001	430000	132	43.5209
2	430001	440000	92	99.028
2	450001	460000	37	101.442
2	460001	470000	92	78.9643
2	470001	480000	70	159.611
2	480001	490000	54	48.4989
2	490001	500000	23	60.3873
2	500001	510000	122	82.38
2	510001	520000	92	123.623
2	540001	550000	47	40.8749
2	570001	580000	49	54.5177
2	630001	640000	167	64.7936
2	670001	680000	151	103.545
2	820001	830000	66	91.8779
2	1560001	1570000	80	97.6741
2	1870001	1880000	134	49.765
2	2120001	2130000	166	44.4604
2	2140001	2150000	175	101.791
2	2150001	2160000	133	105.526
2	2170001	2180000	50	60.7491
2	2470001	2480000	112	38.9125
2	2490001	2500000	146	155.793
2	2500001	2510000	176	337.415
2	2530001	2540000	167	202.006
2	2660001	2670000	69	100.554
2	2680001	2690000	73	141.613
2	2700001	2710000	48	56.9274
2	2730001	2740000	54	83.2014
2	2810001	2820000	119	111.471
2	2850001	2860000	59	37.7454
2	3730001	3740000	87	60.164
2	3820001	3830000	100	65.252
2	3840001	3850000	71	61.7341
2	3910001	3920000	78	63.3383
2	3920001	3930000	71	53.6569
2	3930001	3940000	110	104.034
2	3940001	3950000	129	148.355
2	3970001	3980000	79	91.4258
2	3980001	3990000	106	105.172
2	4390001	4400000	96	71.2431
2	4410001	4420000	79	147.543
2	4420001	4430000	101	89.4103
2	4430001	4440000	93	63.6711
2	4440001	4450000	52	69.4491
2	4450001	4460000	61	40.441
2	4470001	4480000	109	65.1634
2	4480001	4490000	153	56.8976
2	4680001	4690000	186	39.1502
2	4690001	4700000	96	52.2796
2	4730001	4740000	117	44.4927
2	4750001	4760000	97	50.6578
2	5120001	5130000	97	99.9488
2	5140001	5150000	141	71.498
2	5170001	5180000	180	65.0553
2	5200001	5210000	198	45.8068
2	5240001	5250000	172	85.8657
2	5270001	5280000	96	88.8431
2	5310001	5320000	140	94.9077
2	5320001	5330000	144	130.533
2	5360001	5370000	106	58.8687
2	5380001	5390000	88	43.1558
2	5390001	5400000	193	50.363
2	5400001	5410000	148	122.587
2	5410001	5420000	158	115.962
2	5420001	5430000	94	175.689
2	5430001	5440000	94	69.6732
2	5440001	5450000	122	68.4565
2	5450001	5460000	141	150.105
2	5490001	5500000	52	58.3977
2	5550001	5560000	93	68.2392
2	5570001	5580000	55	76.8125
2	5590001	5600000	107	130.995
2	5620001	5630000	25	50.5164
2	5630001	5640000	65	126.798
2	5640001	5650000	125	115.759
2	5650001	5660000	135	83.929
2	5660001	5670000	96	69.99
2	5670001	5680000	143	188.395
2	5680001	5690000	92	86.7894
2	5700001	5710000	103	103.504
2	5710001	5720000	96	42.4722
2	5730001	5740000	145	86.3264
2	5740001	5750000	95	84.1085
2	5750001	5760000	155	98.726
2	6000001	6010000	118	50.3809
2	6770001	6780000	105	185.296
2	11670001	11680000	78	63.0884
2	11680001	11690000	117	49.4791
2	12580001	12590000	173	49.264
2	13250001	13260000	65	45.2584
2	15080001	15090000	79	54.1637
2	19220001	19230000	116	39.2668
2	19250001	19260000	83	55.0691
2	21990001	22000000	100	45.6928
2	25500001	25510000	200	40.1071
2	25770001	25780000	181	38.637
2	27100001	27110000	112	45.1194
2	28980001	28990000	95	52.7408
2	29070001	29080000	73	45.3825
2	30430001	30440000	90	39.2306
2	30850001	30860000	49	57.6919
2	30860001	30870000	39	47.3053
2	34150001	34160000	47	91.2689
2	35030001	35040000	54	39.1995
2	36500001	36510000	112	38.5105
2	39220001	39230000	98	65.9054
2	45630001	45640000	145	67.7919
2	47350001	47360000	138	38.6767
2	50320001	50330000	78	41.672
2	50840001	50850000	22	39.9364
2	51000001	51010000	51	63.6751
2	51050001	51060000	46	47.2465
2	52070001	52080000	96	55.5457
2	52230001	52240000	38	40.2733
2	52940001	52950000	52	76.4872
2	53040001	53050000	88	46.8542
2	53710001	53720000	45	41.2316
2	54170001	54180000	153	44.432
2	56400001	56410000	122	48.4295
2	58150001	58160000	121	58.7407
2	63450001	63460000	130	63.7572
2	63480001	63490000	87	77.8288
2	63490001	63500000	70	87.4006
2	63530001	63540000	90	69.0286
2	63540001	63550000	129	43.0862
2	63590001	63600000	125	62.1658
2	65610001	65620000	74	46.0962
2	67170001	67180000	109	56.1295
2	67460001	67470000	84	49.6477
2	69900001	69910000	74	41.5001
2	70230001	70240000	75	128.389
2	70500001	70510000	124	48.2364
2	72730001	72740000	102	150.052
2	72740001	72750000	30	56.6157
2	74270001	74280000	50	65.9778
2	74330001	74340000	23	39.982
2	74360001	74370000	52	61.6859
2	74370001	74380000	57	69.7474
2	75650001	75660000	82	67.9946
2	76900001	76910000	135	38.4284
2	77180001	77190000	87	37.6321
2	77310001	77320000	84	37.5006
2	78470001	78480000	93	50.9367
2	79100001	79110000	118	55.2039
2	79120001	79130000	116	47.2633
2	79140001	79150000	200	103.933
2	79990001	80000000	91	72.903
2	80170001	80180000	33	86.0094
2	80180001	80190000	79	102.569
2	80190001	80200000	50	49.2727
2	80210001	80220000	190	96.4203
2	80220001	80230000	83	80.6874
2	80280001	80290000	118	63.8594
2	80290001	80300000	80	60.8701
2	80300001	80310000	115	66.6613
2	80350001	80360000	68	38.9906
2	83160001	83170000	57	45.6593
2	83510001	83520000	79	77.8997
2	84860001	84870000	21	105.771
2	85120001	85130000	12	40.2873
2	85630001	85640000	78	62.8246
2	86020001	86030000	82	57.6452
2	86030001	86040000	73	63.0903
2	86240001	86250000	51	56.5071
2	86450001	86460000	57	71.924
2	86460001	86470000	29	54.9118
2	86540001	86550000	99	48.3815
2	86550001	86560000	119	38.1104
2	86590001	86600000	152	51.9317
2	86700001	86710000	133	44.3964
2	86860001	86870000	26	68.5737
2	88970001	88980000	40	65.3917
2	90780001	90790000	33	47.3225
2	90810001	90820000	17	46.1709
2	97710001	97720000	121	84.4353
2	98240001	98250000	110	49.1812
2	99360001	99370000	33	40.4436
2	99920001	99930000	117	87.5514
2	99940001	99950000	130	55.0439
2	101520001	101530000	87	80.9742
2	101530001	101540000	43	50.7717
2	101550001	101560000	47	39.7385
2	101580001	101590000	36	43.7799
2	101590001	101600000	77	61.8209
2	105080001	105090000	94	111.602
2	105090001	105100000	129	116.357
2	105110001	105120000	19	52.2988
2	105130001	105140000	67	38.4507
2	105140001	105150000	70	41.9283
2	105150001	105160000	99	153.112
2	105160001	105170000	58	135.144
2	105180001	105190000	75	56.7649
2	105200001	105210000	65	47.6695
2	105210001	105220000	137	103.695
2	105580001	105590000	33	39.5401
2	105590001	105600000	31	43.5556
2	107080001	107090000	33	41.6779
2	107100001	107110000	85	128.729
2	107480001	107490000	98	39.6005
2	107750001	107760000	96	45.5423
2	107800001	107810000	118	89.7225
2	107850001	107860000	98	82.0398
2	107860001	107870000	73	48.9118
2	107870001	107880000	100	42.2381
2	108510001	108520000	102	40.179
2	109350001	109360000	200	50.496
2	110440001	110450000	44	65.8402
2	110490001	110500000	175	77.4869
2	110540001	110550000	171	43.4823
2	110870001	110880000	200	100.177
2	111960001	111970000	47	40.4302
2	116900001	116910000	111	91.0833
2	117310001	117320000	88	49.7472
2	117360001	117370000	53	60.4134
2	117380001	117390000	75	53.8179
2	117390001	117400000	74	46.5129
2	117400001	117410000	39	40.9805
2	117410001	117420000	70	40.2064
2	117860001	117870000	51	43.8326
2	117980001	117990000	108	51.6444
2	117990001	118000000	74	52.3624
2	118080001	118090000	131	49.467
2	118090001	118100000	111	58.5626
2	118360001	118370000	159	44.5568
2	118380001	118390000	124	38.449
2	118400001	118410000	100	40.617
2	118460001	118470000	135	111.158
2	118470001	118480000	135	82.0006
2	118480001	118490000	143	113.146
2	118490001	118500000	110	40.0293
2	118960001	118970000	65	49.0381
2	120290001	120300000	143	38.2166
2	120900001	120910000	47	55.4377
2	121510001	121520000	167	62.0675
2	122160001	122170000	142	83.0056
2	122170001	122180000	59	37.58
2	122310001	122320000	47	51.6387
2	126590001	126600000	110	54.4023
2	126710001	126720000	46	45.6684
2	128830001	128840000	102	99.5163
2	128890001	128900000	83	41.4626
2	130030001	130040000	108	40.2784
2	130990001	131000000	96	40.6832
2	131010001	131020000	99	41.2922
2	131280001	131290000	145	41.5563
2	132680001	132690000	163	49.1249
2	137460001	137470000	52	55.4422
2	143460001	143470000	121	58.1197
2	145900001	145910000	133	38.6667
2	148830001	148840000	121	60.8409
2	152370001	152380000	123	52.0204
2	154410001	154420000	112	70.7967
2	154480001	154490000	103	117.457
2	154490001	154500000	139	101.063
2	158420001	158430000	70	75.7762
2	158430001	158440000	144	63.8594
2	158620001	158630000	71	70.652
2	158630001	158640000	117	127.992
2	167320001	167330000	157	74.9663
2	170330001	170340000	200	39.0813
2	170810001	170820000	127	41.9346
2	179300001	179310000	192	88.0401
2	182790001	182800000	124	47.3049
2	184140001	184150000	98	42.0775
2	188630001	188640000	104	67.236
2	188870001	188880000	149	99.9594
2	188890001	188900000	152	52.5728
2	188910001	188920000	84	74.8417
2	188920001	188930000	76	38.4926
2	189590001	189600000	178	47.4322
2	192780001	192790000	165	57.9116
2	193650001	193660000	36	38.3187
2	198970001	198980000	60	49.5561
2	203170001	203180000	88	48.5889
2	208730001	208740000	130	47.0148
2	215560001	215570000	159	83.3496
2	215670001	215680000	172	45.9466
2	215700001	215710000	32	44.6985
2	215710001	215720000	88	58.0185
2	228170001	228180000	58	37.6763
2	230230001	230240000	96	113.724
2	230240001	230250000	70	65.1686
2	230250001	230260000	96	120.27
2	231130001	231140000	76	39.5619
2	231730001	231740000	90	66.5804
2	232140001	232150000	95	69.1455
2	232600001	232610000	54	49.7952
2	232760001	232770000	89	57.8105
2	232780001	232790000	53	42.1991
2	236250001	236260000	75	76.9006
2	239430001	239440000	31	58.3924
2	240520001	240530000	64	37.7289
2	243420001	243430000	69	40.595
2	243770001	243780000	92	90.4019
2	245810001	245820000	61	64.14
2	245820001	245830000	34	37.9386
2	245880001	245890000	47	117.684
2	245890001	245900000	96	217.701
3	3610001	3620000	115	66.0093
3	24900001	24910000	61	46.8023
3	24910001	24920000	35	56.1153
3	34130001	34140000	39	39.226
3	34180001	34190000	39	39.5161
3	34930001	34940000	44	37.6194
3	36250001	36260000	81	44.8754
3	37100001	37110000	65	86.4676
3	37110001	37120000	88	65.7663
3	37200001	37210000	89	74.0777
3	38110001	38120000	107	46.6922
3	38120001	38130000	28	40.3317
3	38800001	38810000	42	41.789
3	38860001	38870000	69	48.1183
3	39920001	39930000	56	37.5733
3	40490001	40500000	33	58.0247
3	42310001	42320000	96	43.8391
3	43920001	43930000	89	42.0791
3	44000001	44010000	46	38.3776
3	44120001	44130000	81	45.1691
3	44190001	44200000	40	47.0051
3	47030001	47040000	118	50.2696
3	47050001	47060000	156	44.3845
3	47370001	47380000	83	44.9809
3	48040001	48050000	91	94.2472
3	48050001	48060000	125	82.5247
3	48060001	48070000	125	111.482
3	48070001	48080000	141	96.2865
3	48090001	48100000	157	118.318
3	48110001	48120000	124	157.152
3	48120001	48130000	95	136.63
3	48140001	48150000	69	41.4243
3	48150001	48160000	103	50.972
3	48160001	48170000	80	92.4769
3	48170001	48180000	30	38.6896
3	48180001	48190000	80	57.1441
3	48210001	48220000	51	53.7662
3	48570001	48580000	157	92.9945
3	48590001	48600000	112	37.535
3	50060001	50070000	95	57.8545
3	50130001	50140000	33	44.094
3	50150001	50160000	38	50.5682
3	50160001	50170000	112	142.327
3	50310001	50320000	186	54.9784
3	50460001	50470000	168	39.5982
3	50490001	50500000	97	48.6414
3	50670001	50680000	77	44.9914
3	50920001	50930000	167	48.6341
3	50940001	50950000	87	71.8868
3	50960001	50970000	95	53.4614
3	51030001	51040000	132	48.3613
3	51270001	51280000	104	46.6812
3	51280001	51290000	88	108.905
3	51480001	51490000	53	103.816
3	51520001	51530000	103	103.917
3	51530001	51540000	81	56.889
3	51790001	51800000	57	62.8961
3	51810001	51820000	117	38.3612
3	52290001	52300000	135	51.1425
3	52350001	52360000	114	75.3537
3	59560001	59570000	104	38.8516
3	59620001	59630000	106	66.7966
3	61720001	61730000	74	54.7711
3	61730001	61740000	71	51.5075
3	62210001	62220000	82	67.85
3	62980001	62990000	82	43.3215
3	63020001	63030000	90	55.6981
3	64950001	64960000	91	39.0644
3	67430001	67440000	200	55.8653
3	71800001	71810000	124	42.6656
3	75360001	75370000	98	38.6784
3	97400001	97410000	104	46.5167
3	102020001	102030000	100	65.6448
3	102030001	102040000	78	41.7938
3	102050001	102060000	84	45.9642
3	105010001	105020000	104	47.2131
3	105020001	105030000	95	47.2733
3	113190001	113200000	93	50.5562
3	113220001	113230000	99	75.0406
3	113240001	113250000	127	88.4598
3	116550001	116560000	112	76.0964
3	116930001	116940000	93	56.4685
3	117410001	117420000	129	41.0955
3	125230001	125240000	50	43.6237
3	126230001	126240000	98	37.4666
3	128170001	128180000	93	77.851
3	131080001	131090000	86	160.316
3	131090001	131100000	200	66.9117
3	131110001	131120000	95	47.8818
3	131120001	131130000	82	49.7266
3	131140001	131150000	87	72.0181
3	131560001	131570000	92	43.4496
3	131590001	131600000	106	49.5208
3	131800001	131810000	142	40.9812
3	131950001	131960000	80	102.909
3	132030001	132040000	31	62.2716
3	132640001	132650000	78	39.3575
3	132990001	133000000	22	46.9547
3	133210001	133220000	24	60.4088
3	133330001	133340000	33	40.4855
3	133500001	133510000	80	82.4867
3	133650001	133660000	123	47.4493
3	133670001	133680000	73	82.2424
3	133680001	133690000	71	99.057
3	133730001	133740000	67	41.1046
3	133740001	133750000	68	47.575
3	133750001	133760000	85	47.3239
3	133780001	133790000	93	51.183
3	133800001	133810000	144	53.5854
3	133840001	133850000	98	49.4684
3	133890001	133900000	40	47.8726
3	133910001	133920000	52	43.1251
3	133920001	133930000	29	54.1107
3	133980001	133990000	97	46.7484
3	134000001	134010000	124	54.384
3	134560001	134570000	91	50.3678
3	135140001	135150000	70	48.276
3	140310001	140320000	54	45.6984
3	140330001	140340000	118	94.3707
3	140350001	140360000	95	47.5239
3	140410001	140420000	115	87.929
3	140430001	140440000	184	79.2999
3	140480001	140490000	101	53.237
3	141500001	141510000	106	61.917
3	141510001	141520000	59	100.637
3	141520001	141530000	77	102.824
3	141530001	141540000	106	78.8332
3	141540001	141550000	127	58.3946
3	141560001	141570000	66	40.3369
3	143650001	143660000	70	48.5133
3	143670001	143680000	86	53.869
3	144460001	144470000	59	46.2447
3	144510001	144520000	76	73.4638
3	144540001	144550000	59	63.2591
3	144550001	144560000	51	56.8278
3	145240001	145250000	102	60.6873
3	145440001	145450000	38	46.5662
3	145460001	145470000	73	54.0947
3	145470001	145480000	50	85.4486
3	145480001	145490000	108	95.5924
3	145500001	145510000	67	90.2053
3	146250001	146260000	102	37.5938
3	146700001	146710000	29	65.951
3	146860001	146870000	125	39.9202
3	147030001	147040000	173	64.1537
3	148810001	148820000	169	60.1107
3	152120001	152130000	51	91.9425
3	152410001	152420000	100	49.6179
3	152820001	152830000	45	40.0234
3	152980001	152990000	108	60.2482
3	153680001	153690000	73	40.9077
3	154060001	154070000	20	42.668
3	154160001	154170000	61	51.3098
3	154360001	154370000	78	43.5176
3	154610001	154620000	49	42.4484
3	154730001	154740000	23	40.5361
3	155120001	155130000	144	38.2733
3	155960001	155970000	85	56.3898
3	156140001	156150000	145	40.5153
3	156330001	156340000	74	40.4226
3	156730001	156740000	94	49.6112
3	157100001	157110000	47	95.4339
3	157190001	157200000	102	86.1267
3	157200001	157210000	72	104.719
3	162580001	162590000	78	61.3652
3	163330001	163340000	72	46.5163
3	165140001	165150000	74	40.8722
3	165240001	165250000	101	49.6961
3	166840001	166850000	110	61.3932
3	166890001	166900000	66	39.6413
3	166900001	166910000	130	83.412
3	166910001	166920000	97	72.8037
3	166920001	166930000	101	84.6089
3	167160001	167170000	103	48.5761
3	167170001	167180000	89	85.1673
3	167190001	167200000	104	49.1705
3	167240001	167250000	26	43.7684
3	167250001	167260000	83	45.9157
3	168000001	168010000	53	64.7426
3	168010001	168020000	83	51.5567
3	169250001	169260000	98	41.728
3	169260001	169270000	105	169.485
3	172160001	172170000	100	48.8552
3	172790001	172800000	42	68.2625
3	172800001	172810000	46	76.2761
3	172830001	172840000	61	85.0333
3	172850001	172860000	93	65.2795
3	172860001	172870000	70	49.2576
3	172890001	172900000	82	88.7856
3	172900001	172910000	200	89.2369
3	172940001	172950000	139	57.3935
3	172950001	172960000	54	43.1929
3	172960001	172970000	93	80.0847
3	172970001	172980000	93	79.7321
3	172990001	173000000	102	87.205
3	173000001	173010000	42	41.4772
3	174810001	174820000	60	40.3506
3	174830001	174840000	64	76.959
3	175730001	175740000	34	72.2791
3	175830001	175840000	11	42.9523
3	175840001	175850000	55	66.0458
3	175890001	175900000	43	47.7847
3	175910001	175920000	40	37.8996
3	175940001	175950000	35	38.0028
3	175950001	175960000	44	41.5194
3	175970001	175980000	51	42.6631
3	175980001	175990000	34	59.5882
3	177440001	177450000	90	40.3831
3	177450001	177460000	92	90.4603
3	177480001	177490000	127	42.2125
3	177540001	177550000	124	94.4974
3	177550001	177560000	124	50.8822
3	177560001	177570000	118	58.884
3	178910001	178920000	72	38.3354
3	179420001	179430000	49	38.3045
3	179890001	179900000	200	103.444
3	179900001	179910000	198	42.0261
3	179950001	179960000	200	46.5622
3	180000001	180010000	200	39.1192
3	180070001	180080000	169	46.5526
3	180080001	180090000	120	105.194
3	180100001	180110000	61	58.1632
3	180220001	180230000	92	49.3863
3	180890001	180900000	42	44.2377
3	180920001	180930000	52	85.105
3	181090001	181100000	40	69.1475
3	181130001	181140000	46	70.1061
3	181150001	181160000	53	41.3019
3	181360001	181370000	56	38.8869
3	182570001	182580000	58	43.325
3	182610001	182620000	48	51.1444
3	182640001	182650000	64	50.4861
3	185220001	185230000	148	41.9328
3	185230001	185240000	166	93.3547
3	188530001	188540000	130	46.4583
3	188950001	188960000	53	57.6659
3	188970001	188980000	67	67.1776
3	188980001	188990000	46	41.3067
3	194340001	194350000	187	39.3317
3	194400001	194410000	125	56.1982
3	194410001	194420000	66	56.9778
3	194420001	194430000	90	79.4064
3	194430001	194440000	94	62.4732
3	194930001	194940000	117	54.8861
3	195120001	195130000	67	60.9257
3	195310001	195320000	125	37.88
3	195830001	195840000	55	55.1212
3	196600001	196610000	131	39.8984
3	197090001	197100000	60	70.0533
3	197120001	197130000	87	62.1404
3	201870001	201880000	200	54.9934
3	205130001	205140000	86	39.2514
3	205560001	205570000	76	53.1491
3	210830001	210840000	63	47.5066
3	214860001	214870000	86	133.802
3	215010001	215020000	41	83.7507
3	215060001	215070000	22	38.3976
3	215090001	215100000	27	38.1725
3	215110001	215120000	22	57.076
3	215170001	215180000	78	46.7078
3	222760001	222770000	158	39.7387
3	223300001	223310000	159	57.9351
4	1620001	1630000	163	62.1853
4	1640001	1650000	165	44.2036
4	1650001	1660000	166	98.1306
4	5780001	5790000	85	100.451
4	17410001	17420000	95	47.0815
4	18770001	18780000	85	39.4343
4	18880001	18890000	138	51.3177
4	20340001	20350000	115	44.1134
4	20890001	20900000	109	62.7695
4	28000001	28010000	137	43.6612
4	28010001	28020000	93	40.8459
4	28190001	28200000	102	49.4552
4	28810001	28820000	81	66.1301
4	28850001	28860000	104	61.5409
4	33070001	33080000	157	46.6733
4	33150001	33160000	107	87.5293
4	35440001	35450000	84	57.296
4	36080001	36090000	113	41.1479
4	41980001	41990000	98	40.2101
4	52240001	52250000	103	56.5049
4	54580001	54590000	89	47.4181
4	57900001	57910000	94	50.9501
4	57930001	57940000	55	39.095
4	57940001	57950000	108	45.2538
4	58430001	58440000	132	55.5667
4	60190001	60200000	72	40.3733
4	62160001	62170000	103	41.3907
4	66520001	66530000	31	54.9428
4	66530001	66540000	73	83.0046
4	67080001	67090000	52	54.2319
4	67290001	67300000	45	58.1624
4	67520001	67530000	80	80.5984
4	67530001	67540000	55	78.923
4	67540001	67550000	89	88.8138
4	67550001	67560000	66	58.4343
4	67570001	67580000	33	37.8062
4	67590001	67600000	42	45.9647
4	67630001	67640000	116	50.4932
4	67650001	67660000	60	40.5778
4	67660001	67670000	128	99.42
4	67680001	67690000	91	68.5756
4	67720001	67730000	90	71.9078
4	67730001	67740000	76	88.9343
4	67840001	67850000	76	64.3683
4	67860001	67870000	56	66.1479
4	67890001	67900000	82	80.0774
4	67910001	67920000	77	76.1366
4	67920001	67930000	111	57.5098
4	68090001	68100000	130	114.609
4	68110001	68120000	37	38.3808
4	68120001	68130000	48	41.2726
4	68140001	68150000	51	55.8579
4	68180001	68190000	27	47.7153
4	68200001	68210000	49	66.987
4	69840001	69850000	48	50.0308
4	69850001	69860000	42	114.917
4	69860001	69870000	61	48.6086
4	70020001	70030000	58	55.6
4	70060001	70070000	99	43.4996
4	70070001	70080000	85	106.734
4	70130001	70140000	51	170.411
4	70140001	70150000	35	88.2294
4	70150001	70160000	22	47.1382
4	70180001	70190000	103	112.756
4	70190001	70200000	85	44.8296
4	70200001	70210000	85	94.7079
4	70210001	70220000	61	78.2647
4	70220001	70230000	83	37.9676
4	70260001	70270000	90	128.035
4	70280001	70290000	76	160.884
4	70300001	70310000	68	94.6072
4	70320001	70330000	45	112.695
4	70340001	70350000	52	90.0905
4	70360001	70370000	51	105.899
4	70370001	70380000	48	63.7327
4	70380001	70390000	31	55.9165
4	70390001	70400000	32	55.2917
4	70400001	70410000	41	79.498
4	70450001	70460000	15	58.05
4	70460001	70470000	17	42.5792
4	72090001	72100000	92	82.0062
4	72490001	72500000	78	45.2103
4	73960001	73970000	126	94.8948
4	74430001	74440000	90	70.2223
4	74440001	74450000	114	51.6258
4	77410001	77420000	115	44.787
4	77420001	77430000	115	46.1386
4	83790001	83800000	113	60.7727
4	89760001	89770000	76	51.3913
4	89770001	89780000	66	61.228
4	89800001	89810000	44	44.7411
4	89810001	89820000	51	83.0768
4	91470001	91480000	99	74.6268
4	91760001	91770000	56	39.4102
4	98660001	98670000	100	50.5085
4	105280001	105290000	60	59.4919
4	107120001	107130000	164	100.255
4	107790001	107800000	140	54.0381
4	107800001	107810000	132	40.6506
4	107850001	107860000	104	59.083
4	107890001	107900000	48	49.899
4	107920001	107930000	59	89.7977
4	116870001	116880000	69	52.3482
5	640001	650000	66	50.3972
5	3490001	3500000	87	53.3244
5	3890001	3900000	140	94.7129
5	4000001	4010000	32	95.6975
5	4440001	4450000	66	50.3654
5	6290001	6300000	49	181.126
5	8040001	8050000	168	37.7261
5	8540001	8550000	200	40.3758
5	8660001	8670000	159	45.4693
5	10070001	10080000	45	54.2237
5	13430001	13440000	118	55.6594
5	13880001	13890000	78	138.835
5	13890001	13900000	89	117.6
5	13910001	13920000	82	49.0323
5	14490001	14500000	63	97.2381
5	14500001	14510000	116	77.5679
5	14530001	14540000	89	92.868
5	14540001	14550000	105	70.2629
5	14560001	14570000	98	118.588
5	14570001	14580000	79	78.0987
5	14880001	14890000	65	57.8707
5	15080001	15090000	76	40.9206
5	15130001	15140000	111	88.2935
5	15150001	15160000	146	91.1444
5	15200001	15210000	162	45.852
5	15760001	15770000	83	52.3265
5	16100001	16110000	87	116.651
5	16190001	16200000	64	47.8729
5	16690001	16700000	77	87.0211
5	16700001	16710000	67	44.2575
5	16940001	16950000	108	70.9066
5	17040001	17050000	92	38.6147
5	18590001	18600000	39	50.45
5	18600001	18610000	75	44.0796
5	18610001	18620000	94	38.126
5	19320001	19330000	88	56.2717
5	19780001	19790000	26	42.8845
5	19790001	19800000	37	38.8531
5	20150001	20160000	62	41.1305
5	23920001	23930000	71	40.8596
5	23930001	23940000	105	79.1846
5	23940001	23950000	114	37.6515
5	23970001	23980000	168	131.868
5	24110001	24120000	65	49.0942
5	25430001	25440000	134	45.0831
5	33740001	33750000	135	39.3695
5	38220001	38230000	74	38.2406
5	38250001	38260000	149	43.4262
5	38300001	38310000	131	39.0851
5	38370001	38380000	82	46.1327
5	38540001	38550000	176	49.7329
5	38860001	38870000	200	61.1908
5	39250001	39260000	200	45.9291
5	42640001	42650000	50	51.9285
5	42650001	42660000	108	56.7852
5	43060001	43070000	107	46.317
5	43260001	43270000	141	57.9132
5	43770001	43780000	63	39.739
5	44130001	44140000	52	51.1222
5	46470001	46480000	92	47.273
5	46660001	46670000	74	61.7487
5	52720001	52730000	103	44.4805
5	52880001	52890000	78	60.5431
5	63640001	63650000	74	48.6041
5	63700001	63710000	47	48.4227
5	66820001	66830000	69	40.2041
5	75050001	75060000	64	55.1479
5	75080001	75090000	91	51.3839
5	78240001	78250000	102	39.2073
5	78640001	78650000	63	50.3025
5	78950001	78960000	79	43.6476
5	83060001	83070000	85	39.8915
5	84050001	84060000	94	37.582
5	89360001	89370000	95	63.9165
5	92180001	92190000	146	83.9322
5	92200001	92210000	200	58.1045
5	92210001	92220000	167	72.2546
5	92230001	92240000	124	75.8342
5	94200001	94210000	88	39.5144
5	95400001	95410000	83	42.4936
5	95500001	95510000	147	99.5783
5	95510001	95520000	121	160.435
5	95520001	95530000	61	58.2158
5	95550001	95560000	38	41.8487
5	96520001	96530000	186	54.7405
5	96580001	96590000	57	46.4301
5	96590001	96600000	118	65.3215
5	96640001	96650000	98	161.083
5	102870001	102880000	167	39.72
5	107440001	107450000	43	40.571
5	107510001	107520000	37	49.1126
5	107520001	107530000	46	40.2098
5	107610001	107620000	18	38.3174
5	107740001	107750000	39	41.3037
6	1900001	1910000	158	142.492
6	2030001	2040000	53	54.316
6	6830001	6840000	94	105.196
6	8400001	8410000	93	40.3244
6	9090001	9100000	174	101.726
6	9130001	9140000	129	59.6907
6	9150001	9160000	123	57.6243
6	9170001	9180000	100	40.3233
6	9180001	9190000	181	82.2318
6	9200001	9210000	88	37.4852
6	9240001	9250000	131	38.174
6	9250001	9260000	123	46.4587
6	10340001	10350000	86	41.2968
6	11020001	11030000	48	105.694
6	11060001	11070000	113	66.837
6	11080001	11090000	71	41.2639
6	11090001	11100000	90	52.3974
6	11130001	11140000	138	37.7998
6	11230001	11240000	154	91.305
6	11320001	11330000	164	66.2126
6	12980001	12990000	74	48.8268
6	13040001	13050000	147	70.7645
6	13300001	13310000	172	40.2198
6	13360001	13370000	113	66.6193
6	13440001	13450000	188	52.8319
6	13450001	13460000	75	41.5935
6	13570001	13580000	73	96.1658
6	14170001	14180000	71	42.1211
6	14310001	14320000	77	74.3981
6	16020001	16030000	152	57.6386
6	16980001	16990000	92	43.8643
6	17960001	17970000	154	65.4836
6	19060001	19070000	101	45.3365
6	19070001	19080000	65	47.4571
6	19740001	19750000	132	125.36
6	19830001	19840000	69	52.4857
6	19870001	19880000	54	47.6433
6	19970001	19980000	124	81.6219
6	20180001	20190000	115	52.3175
6	20690001	20700000	103	56.9358
6	20950001	20960000	76	43.8965
6	22190001	22200000	122	92.2973
6	23510001	23520000	96	38.6993
6	24530001	24540000	33	52.5852
6	24960001	24970000	82	40.9712
6	30610001	30620000	63	80.4897
6	30620001	30630000	71	112.802
6	36340001	36350000	120	39.9808
6	36350001	36360000	72	50.4137
6	37780001	37790000	115	41.7239
6	39180001	39190000	85	45.9003
6	41090001	41100000	62	51.2885
6	41900001	41910000	200	41.4039
6	44160001	44170000	34	41.0092
6	44540001	44550000	123	38.1457
6	44560001	44570000	38	77.1145
6	47020001	47030000	72	64.6328
6	50390001	50400000	132	51.4129
6	53660001	53670000	140	45.7192
6	54050001	54060000	115	41.5148
6	59190001	59200000	44	52.2212
6	59240001	59250000	127	62.7973
6	61300001	61310000	131	78.3089
6	61710001	61720000	60	55.7747
6	62490001	62500000	115	59.6029
6	62500001	62510000	71	75.7812
6	64750001	64760000	183	61.9334
6	71000001	71010000	60	38.4832
6	74270001	74280000	95	45.3765
6	74280001	74290000	91	45.8358
6	74300001	74310000	91	71.8512
6	74670001	74680000	104	78.8925
6	74690001	74700000	96	79.4758
6	74700001	74710000	144	75.6604
6	75030001	75040000	145	48.303
6	75520001	75530000	50	72.4424
6	80730001	80740000	179	61.3687
6	83500001	83510000	195	46.2704
6	86050001	86060000	108	45.2186
6	86270001	86280000	58	87.3231
6	86490001	86500000	200	48.3541
6	87940001	87950000	200	52.5338
6	87950001	87960000	117	108.428
6	87970001	87980000	125	45.9726
6	88180001	88190000	86	47.0274
6	88370001	88380000	113	48.1307
6	88750001	88760000	68	126.325
6	90060001	90070000	75	82.5475
6	90070001	90080000	134	134.524
6	90080001	90090000	116	84.031
6	90100001	90110000	71	40.3781
6	90110001	90120000	71	83.3611
6	90120001	90130000	64	154.773
6	90230001	90240000	149	95.7222
6	92800001	92810000	115	41.003
6	96100001	96110000	140	47.0923
6	97250001	97260000	66	50.164
6	99530001	99540000	152	50.3306
6	102570001	102580000	77	51.9692
6	102590001	102600000	85	49.882
6	102610001	102620000	64	46.5278
6	102620001	102630000	49	59.0257
6	103410001	103420000	104	53.8253
6	104290001	104300000	115	59.7109
6	105780001	105790000	176	37.9796
6	110700001	110710000	93	57.3972
6	113420001	113430000	109	135.029
7	450001	460000	108	42.3931
7	690001	700000	109	41.4529
7	1640001	1650000	108	60.954
7	1720001	1730000	137	64.6918
7	1970001	1980000	126	58.6548
7	2080001	2090000	92	78.8567
7	2110001	2120000	90	46.0976
7	2480001	2490000	120	78.6243
7	2490001	2500000	125	98.5861
7	2580001	2590000	181	49.8391
7	5430001	5440000	67	60.6273
7	6270001	6280000	182	48.1231
7	7990001	8000000	186	126.537
7	8450001	8460000	139	51.0224
7	8860001	8870000	73	59.4303
7	10420001	10430000	125	43.3674
7	10430001	10440000	54	54.3921
7	23790001	23800000	200	48.6857
7	24370001	24380000	72	55.11
7	25270001	25280000	200	48.6943
7	27510001	27520000	152	53.2902
7	27550001	27560000	88	52.4677
7	28590001	28600000	127	67.5383
7	28690001	28700000	98	38.7282
7	28890001	28900000	109	39.664
7	28920001	28930000	121	112.608
7	28930001	28940000	114	131.138
7	28940001	28950000	67	81.107
7	28960001	28970000	52	60.1675
7	28980001	28990000	71	44.9664
7	28990001	29000000	72	53.5919
7	29000001	29010000	44	37.7725
7	29070001	29080000	92	71.1155
7	29080001	29090000	104	97.9091
7	29110001	29120000	91	46.2273
7	29120001	29130000	99	76.8152
7	29510001	29520000	88	61.4017
7	29660001	29670000	97	40.9395
7	30010001	30020000	82	123.391
7	30040001	30050000	67	117.36
7	30340001	30350000	47	49.2539
7	31990001	32000000	96	59.1217
7	34350001	34360000	68	39.8294
7	35250001	35260000	53	47.728
7	35450001	35460000	53	60.5824
7	35700001	35710000	72	78.7841
7	35960001	35970000	41	53.2966
7	35970001	35980000	132	93.8126
7	35980001	35990000	87	63.9101
7	36000001	36010000	97	78.2531
7	37750001	37760000	141	45.5415
7	41070001	41080000	59	44.964
7	42970001	42980000	119	63.4283
7	43300001	43310000	82	37.8
7	43310001	43320000	90	43.7866
7	43380001	43390000	31	50.9571
7	43390001	43400000	68	43.8233
7	43420001	43430000	55	83.6499
7	43470001	43480000	97	38.925
7	44620001	44630000	92	66.9318
7	44630001	44640000	55	38.6142
7	44970001	44980000	53	42.9118
7	45270001	45280000	136	46.0468
7	45310001	45320000	149	64.1152
7	45320001	45330000	199	43.6464
7	45730001	45740000	128	92.1555
7	45750001	45760000	61	77.2835
7	45790001	45800000	46	73.4418
7	46260001	46270000	48	43.5072
7	46270001	46280000	152	73.4509
7	46300001	46310000	76	85.7554
7	46340001	46350000	126	44.9015
7	46550001	46560000	50	49.6472
7	46800001	46810000	97	38.1421
7	46810001	46820000	69	43.8293
7	46910001	46920000	120	43.0449
7	49040001	49050000	28	72.023
7	49050001	49060000	45	123.465
7	49060001	49070000	145	212.27
7	49070001	49080000	99	187.77
7	49080001	49090000	97	109.054
7	49090001	49100000	77	169.289
7	50750001	50760000	14	37.5292
7	52010001	52020000	50	49.1628
7	53810001	53820000	99	38.7871
7	54770001	54780000	99	125.571
7	54780001	54790000	65	57.7965
7	54800001	54810000	55	42.1199
7	54830001	54840000	107	84.0793
7	54930001	54940000	83	46.4434
7	54940001	54950000	74	69.6616
7	54950001	54960000	38	42.8999
7	54960001	54970000	22	39.2603
7	55040001	55050000	99	60.9181
7	55080001	55090000	62	43.4374
7	55190001	55200000	106	61.7169
7	55230001	55240000	37	59.6773
7	55240001	55250000	75	58.5817
7	55270001	55280000	81	51.6475
7	55720001	55730000	74	100.763
7	58220001	58230000	66	48.0309
7	59630001	59640000	112	54.6383
7	62450001	62460000	95	48.5596
7	62490001	62500000	172	95.3046
7	62540001	62550000	99	71.8865
7	62610001	62620000	94	49.901
7	62630001	62640000	65	43.5572
7	62640001	62650000	119	57.1979
7	62650001	62660000	95	45.4734
7	63120001	63130000	75	38.7683
7	63440001	63450000	70	38.1397
7	63450001	63460000	31	68.0102
7	64730001	64740000	42	46.4109
7	66300001	66310000	119	44.1545
7	66540001	66550000	108	38.2832
7	68340001	68350000	115	72.7282
7	68760001	68770000	108	41.547
7	68870001	68880000	86	52.3981
7	75960001	75970000	125	50.4484
7	79100001	79110000	53	43.4148
7	83140001	83150000	73	42.3709
7	83150001	83160000	114	37.6739
7	88350001	88360000	117	78.6916
7	88360001	88370000	68	131.623
7	88370001	88380000	95	60.0658
7	88390001	88400000	80	98.4662
7	88400001	88410000	60	77.1951
7	88410001	88420000	55	37.603
7	88420001	88430000	111	42.5528
7	89110001	89120000	81	112.992
7	89140001	89150000	98	53.1957
7	91620001	91630000	111	39.7296
7	97700001	97710000	129	49.6735
7	98670001	98680000	116	43.6492
8	17050001	17060000	81	43.2352
8	17070001	17080000	95	41.001
8	17080001	17090000	108	43.7197
8	17220001	17230000	160	86.3166
8	17310001	17320000	136	46.9011
8	17430001	17440000	108	46.9991
8	17630001	17640000	113	87.305
8	17700001	17710000	123	85.8303
8	17740001	17750000	53	42.1444
8	17750001	17760000	55	61.3116
8	17800001	17810000	117	59.407
8	17820001	17830000	141	39.3935
8	17830001	17840000	143	58.4374
8	17840001	17850000	200	42.2831
8	17850001	17860000	46	41.7331
8	18090001	18100000	142	54.3756
8	20110001	20120000	133	44.1855
8	20130001	20140000	158	54.4329
8	20520001	20530000	92	49.2521
8	20970001	20980000	136	100.673
8	21690001	21700000	117	47.2893
8	21840001	21850000	112	55.0309
8	22110001	22120000	151	37.8739
8	29710001	29720000	26	50.8491
8	29740001	29750000	65	103.328
8	29750001	29760000	45	108.294
8	29760001	29770000	71	65.19
8	29790001	29800000	89	88.4916
8	29810001	29820000	86	64.3148
8	31280001	31290000	112	57.5618
8	31660001	31670000	47	44.5466
8	31680001	31690000	91	108.925
8	31760001	31770000	68	69.2733
8	31790001	31800000	95	131.188
8	31820001	31830000	61	54.6058
8	31850001	31860000	83	114.988
8	31880001	31890000	30	54.6834
8	31900001	31910000	94	58.599
8	31910001	31920000	74	57.4436
8	31960001	31970000	62	78.4575
8	31970001	31980000	46	96.6
8	31980001	31990000	37	73.2706
8	31990001	32000000	127	166.479
8	32020001	32030000	79	62.4683
8	32140001	32150000	60	66.4922
8	32180001	32190000	52	90.4187
8	32190001	32200000	27	66.4452
8	32200001	32210000	80	41.5581
8	32220001	32230000	59	63.606
8	32270001	32280000	51	50.249
8	32320001	32330000	83	73.5971
8	32330001	32340000	71	65.7196
8	32570001	32580000	90	49.1828
8	34230001	34240000	200	42.625
8	35530001	35540000	168	58.452
8	36720001	36730000	65	38.684
8	36740001	36750000	71	39.0285
8	38470001	38480000	91	40.0819
8	39440001	39450000	144	77.8886
8	39480001	39490000	92	43.8371
8	39490001	39500000	80	45.9209
8	40040001	40050000	95	78.0323
8	42630001	42640000	60	72.2067
8	42640001	42650000	67	41.4271
8	43190001	43200000	76	38.525
8	46650001	46660000	56	52.7571
8	46750001	46760000	109	44.2075
8	47050001	47060000	61	55.4255
8	47060001	47070000	123	59.4721
8	47070001	47080000	64	46.659
8	47190001	47200000	102	88.0792
8	47710001	47720000	63	91.3897
8	47720001	47730000	71	130.055
8	47730001	47740000	53	53.0176
8	47770001	47780000	76	138.461
8	47940001	47950000	82	78.9863
8	47960001	47970000	82	65.1931
8	48420001	48430000	76	65.5429
8	48430001	48440000	71	49.597
8	50100001	50110000	88	43.205
8	56500001	56510000	61	44.3749
8	56750001	56760000	92	39.7715
8	61650001	61660000	62	40.6867
8	61670001	61680000	30	74.6189
8	61690001	61700000	43	67.6327
8	61700001	61710000	33	47.5316
8	61730001	61740000	48	87.0776
8	61740001	61750000	52	41.1933
8	62850001	62860000	96	65.7785
8	69080001	69090000	118	71.9116
8	76180001	76190000	64	58.4865
8	76580001	76590000	96	43.4433
8	82100001	82110000	97	64.0048
8	88310001	88320000	176	121.089
8	88560001	88570000	85	90.1314
8	88780001	88790000	94	59.2881
8	88810001	88820000	85	61.1703
8	88820001	88830000	76	47.2966
8	88860001	88870000	123	39.2877
8	88870001	88880000	153	73.4995
8	88880001	88890000	100	98.0694
8	90340001	90350000	39	57.2482
8	90350001	90360000	48	43.9163
8	91080001	91090000	57	60.4343
8	91390001	91400000	40	54.5584
8	91490001	91500000	29	98.8529
8	91510001	91520000	15	47.4688
8	91530001	91540000	19	104.071
8	91540001	91550000	21	47.5331
8	91550001	91560000	16	49.2416
8	91610001	91620000	13	43.395
8	91660001	91670000	30	109.246
8	91680001	91690000	28	54.5631
8	91700001	91710000	61	41.7134
8	91710001	91720000	35	64.3109
8	91720001	91730000	45	46.1795
8	91750001	91760000	77	95.9997
8	91770001	91780000	11	52.2097
9	3030001	3040000	85	53.7393
9	12000001	12010000	200	91.1306
9	12010001	12020000	183	85.3432
9	12020001	12030000	188	59.6067
9	23940001	23950000	101	46.8089
9	24830001	24840000	37	41.9188
9	27480001	27490000	107	56.4405
9	27800001	27810000	45	45.5366
9	29560001	29570000	16	41.9126
9	32580001	32590000	20	44.2233
9	32710001	32720000	47	63.4166
9	33010001	33020000	67	72.3931
9	39340001	39350000	63	38.3983
9	46630001	46640000	103	41.0369
9	53620001	53630000	129	100.294
9	54540001	54550000	119	46.4798
9	54610001	54620000	66	53.845
9	56680001	56690000	63	49.0708
9	57770001	57780000	71	49.998
9	57810001	57820000	142	75.5557
9	57850001	57860000	70	40.454
9	58130001	58140000	96	82.4103
9	64040001	64050000	117	51.5708
9	74490001	74500000	50	78.5116
9	76160001	76170000	142	69.0131
9	76610001	76620000	86	47.8004
9	78300001	78310000	24	40.3562
9	78400001	78410000	82	74.8285
9	78410001	78420000	103	38.2006
9	78420001	78430000	118	68.6265
9	78430001	78440000	89	126.242
9	78510001	78520000	43	66.2869
9	78520001	78530000	31	38.2485
9	78770001	78780000	93	66.6946
9	78850001	78860000	88	59.6285
9	79290001	79300000	158	75.0134
9	79430001	79440000	57	49.087
9	80250001	80260000	73	42.1841
9	81730001	81740000	73	43.5219
9	81810001	81820000	31	67.3056
9	86020001	86030000	144	37.4535
9	86400001	86410000	43	39.0338
10	3030001	3040000	69	42.5912
10	4410001	4420000	154	44.6713
10	6020001	6030000	91	107.435
10	8320001	8330000	187	59.2199
10	8340001	8350000	106	107.034
10	8400001	8410000	79	79.011
10	8420001	8430000	106	51.6158
10	8530001	8540000	79	42.5839
10	8550001	8560000	93	70.2511
10	8560001	8570000	162	91.9457
10	8570001	8580000	144	54.3652
10	8650001	8660000	116	48.8655
10	8660001	8670000	190	97.9147
10	8670001	8680000	138	53.0092
10	8680001	8690000	113	39.6566
10	8910001	8920000	119	52.1596
10	8920001	8930000	83	46.204
10	8930001	8940000	45	37.7103
10	8940001	8950000	98	43.3605
10	8970001	8980000	141	55.7132
10	9000001	9010000	74	51.9129
10	9160001	9170000	129	38.4194
10	9200001	9210000	185	68.9901
10	9260001	9270000	91	106.301
10	9270001	9280000	85	63.9735
10	9280001	9290000	111	98.5439
10	9290001	9300000	32	67.0678
10	9300001	9310000	63	38.7009
10	9760001	9770000	148	75.6764
10	9790001	9800000	93	113.384
10	9850001	9860000	113	143.448
10	9860001	9870000	58	71.524
10	9980001	9990000	130	72.7946
10	10010001	10020000	95	39.166
10	10550001	10560000	98	63.4842
10	10570001	10580000	106	46.3482
10	10600001	10610000	81	120.573
10	10610001	10620000	103	58.7418
10	10720001	10730000	164	62.0543
10	12210001	12220000	128	47.0037
10	12470001	12480000	118	54.7175
10	12520001	12530000	89	37.8
10	13000001	13010000	186	44.6469
10	17720001	17730000	93	40.8351
10	17820001	17830000	147	74.2153
10	18980001	18990000	46	125.64
10	19000001	19010000	48	116.599
10	19020001	19030000	45	100.953
10	19030001	19040000	37	136.666
10	19040001	19050000	29	103.105
10	19070001	19080000	19	132.737
10	19080001	19090000	32	108.27
10	19400001	19410000	95	122.571
10	20070001	20080000	35	73.3867
10	20080001	20090000	44	42.3959
10	20090001	20100000	61	48.205
10	20100001	20110000	24	71.9358
10	20120001	20130000	81	117.114
10	20130001	20140000	86	46.0133
10	20290001	20300000	84	80.2425
10	20310001	20320000	82	63.6603
10	20800001	20810000	59	61.1756
10	20810001	20820000	80	57.0514
10	21150001	21160000	25	40.4361
10	22480001	22490000	88	45.8732
10	22490001	22500000	78	40.4639
10	24490001	24500000	100	38.1848
10	24510001	24520000	130	41.5423
10	25000001	25010000	115	94.3745
10	25250001	25260000	109	42.0916
10	27010001	27020000	60	91.6485
10	27020001	27030000	96	46.0567
10	27070001	27080000	25	66.0549
10	27080001	27090000	55	74.4231
10	28630001	28640000	65	41.8903
10	28660001	28670000	44	55.01
10	28670001	28680000	69	85.5235
10	28720001	28730000	58	44.7264
10	28910001	28920000	23	60.6474
10	28920001	28930000	38	83.863
10	29200001	29210000	40	53.0382
10	29410001	29420000	91	140.12
10	29420001	29430000	72	73.7723
10	29490001	29500000	52	70.2223
10	29500001	29510000	21	118.408
10	29510001	29520000	43	103.62
10	29530001	29540000	35	103.653
10	31250001	31260000	97	43.9538
10	31430001	31440000	97	55.7293
10	31440001	31450000	148	67.6415
10	31470001	31480000	92	44.8805
10	32550001	32560000	100	84.7069
10	34280001	34290000	54	42.1775
10	34290001	34300000	76	79.4715
10	35200001	35210000	52	49.795
10	45510001	45520000	129	50.4464
10	46110001	46120000	200	57.3821
10	46120001	46130000	195	66.8944
10	49780001	49790000	22	67.385
10	53420001	53430000	90	69.3569
10	53470001	53480000	139	45.0283
10	57530001	57540000	131	90.0223
10	58080001	58090000	140	131.201
10	60720001	60730000	150	53.9863
10	62190001	62200000	29	40.3479
10	62230001	62240000	107	51.8572
10	64850001	64860000	97	39.9873
10	68950001	68960000	42	63.9494
10	82190001	82200000	134	46.6205
11	3520001	3530000	111	45.0682
11	5180001	5190000	111	40.4931
11	7210001	7220000	164	38.9629
11	8030001	8040000	134	44.432
11	8050001	8060000	158	63.1173
11	16390001	16400000	123	113.046
11	16780001	16790000	64	56.2664
11	16850001	16860000	135	55.1315
11	17760001	17770000	60	59.147
11	18080001	18090000	87	69.6312
11	20530001	20540000	37	65.127
11	20590001	20600000	54	64.3747
11	33220001	33230000	26	45.0787
11	33740001	33750000	84	65.1248
11	33830001	33840000	43	63.0518
11	33840001	33850000	37	55.5129
11	33880001	33890000	32	59.9836
11	35060001	35070000	20	40.1088
11	35080001	35090000	104	44.0827
11	35090001	35100000	108	41.9817
11	35110001	35120000	99	115.975
11	36330001	36340000	138	41.5293
11	42700001	42710000	89	55.0743
11	43320001	43330000	84	47.7074
11	47370001	47380000	106	50.1726
11	49270001	49280000	79	60.2949
11	49370001	49380000	59	45.128
11	57950001	57960000	172	153.592
11	57990001	58000000	112	100.292
11	59390001	59400000	156	44.7995
11	59580001	59590000	134	56.4865
11	59660001	59670000	108	71.9367
11	59670001	59680000	104	68.5042
11	59700001	59710000	101	64.9072
11	59710001	59720000	93	60.0454
11	59730001	59740000	93	54.8301
11	59780001	59790000	62	71.0767
11	59800001	59810000	93	42.1906
11	59870001	59880000	103	37.5978
11	59930001	59940000	61	52.8462
11	59950001	59960000	124	77.3183
11	60060001	60070000	44	38.445
11	60870001	60880000	61	42.7442
11	61330001	61340000	60	38.0393
11	61880001	61890000	52	71.3785
11	61890001	61900000	65	123.343
11	61900001	61910000	74	118.064
11	61960001	61970000	147	53.8186
11	62060001	62070000	35	53.5211
11	62070001	62080000	30	38.1848
11	62100001	62110000	65	67.7714
11	62110001	62120000	45	63.4448
11	62230001	62240000	28	65.7228
11	62240001	62250000	34	110.323
11	62250001	62260000	40	59.9029
11	62260001	62270000	43	137.533
11	62290001	62300000	18	104.531
11	62370001	62380000	29	78.5019
12	4410001	4420000	95	105.857
12	4420001	4430000	81	108.943
12	4600001	4610000	69	50.3301
12	5940001	5950000	85	41.1165
12	6150001	6160000	84	108.561
12	8030001	8040000	110	49.8483
12	17130001	17140000	55	58.3756
12	17650001	17660000	175	137.744
12	19610001	19620000	86	85.9977
12	19690001	19700000	150	122.058
12	19800001	19810000	81	42.7306
12	21440001	21450000	81	46.7861
12	21730001	21740000	141	53.2265
12	23010001	23020000	56	71.6113
12	25850001	25860000	124	76.6869
12	26430001	26440000	101	46.8508
12	27600001	27610000	84	55.2224
12	27680001	27690000	50	52.0817
12	28300001	28310000	89	47.4365
12	31090001	31100000	104	51.4127
12	32650001	32660000	103	84.4562
12	35800001	35810000	114	97.5022
12	37620001	37630000	104	85.2768
12	40780001	40790000	67	70.2521
12	49530001	49540000	120	68.5957
12	49540001	49550000	121	42.4421
12	49580001	49590000	99	77.4781
12	49610001	49620000	47	41.3389
12	49620001	49630000	80	50.2474
12	51010001	51020000	29	43.0137
12	51230001	51240000	40	59.5695
12	51280001	51290000	63	38.058
12	63080001	63090000	63	78.2042
12	63090001	63100000	55	83.9825
12	63110001	63120000	57	94.8565
12	63680001	63690000	72	63.1329
12	63760001	63770000	60	58.8057
12	63770001	63780000	112	176.069
12	67570001	67580000	69	43.9008
12	68020001	68030000	52	60.0334
12	68050001	68060000	52	39.6749
12	68900001	68910000	120	68.903
12	70090001	70100000	27	37.5502
12	70140001	70150000	73	53.2293
12	70260001	70270000	53	42.9577
12	70290001	70300000	111	169.151
12	70300001	70310000	61	108.484
12	70310001	70320000	65	54.7172
12	70320001	70330000	60	44.6197
12	70340001	70350000	42	83.0432
12	70350001	70360000	60	49.1108
12	72040001	72050000	54	72.0406
12	72080001	72090000	56	51.4326
12	73430001	73440000	61	43.1022
12	73990001	74000000	87	43.8194
12	77440001	77450000	95	55.397
12	78130001	78140000	111	39.5953
12	79460001	79470000	67	71.8987
12	80200001	80210000	27	73.5021
13	3810001	3820000	122	47.2305
13	3830001	3840000	92	50.3756
13	4220001	4230000	141	103.297
13	4230001	4240000	98	51.0453
13	5160001	5170000	65	68.9114
13	5290001	5300000	199	39.6587
13	5300001	5310000	93	52.469
13	6510001	6520000	157	38.252
13	6540001	6550000	149	65.3334
13	6580001	6590000	142	77.4025
13	9160001	9170000	142	81.1823
13	9410001	9420000	97	97.1416
13	9420001	9430000	180	76.9114
13	13260001	13270000	120	55.7605
13	17340001	17350000	43	61.8204
13	20410001	20420000	96	37.8065
13	20420001	20430000	122	108.914
13	20490001	20500000	118	40.9513
13	21100001	21110000	99	76.0008
13	25880001	25890000	99	88.9238
13	25900001	25910000	54	45.0677
13	25910001	25920000	128	39.1085
13	25920001	25930000	57	53.0362
13	29980001	29990000	55	48.7287
13	29990001	30000000	112	84.1185
13	30000001	30010000	80	49.4347
13	31460001	31470000	76	127.88
13	31490001	31500000	111	208.709
13	38780001	38790000	54	46.9744
13	39540001	39550000	48	38.7264
13	45020001	45030000	78	74.1002
13	45030001	45040000	112	71.5686
13	45040001	45050000	85	80.8193
13	45670001	45680000	120	49.5501
13	45680001	45690000	148	73.7796
13	45690001	45700000	122	111.206
13	45700001	45710000	175	65.045
13	46200001	46210000	65	44.1901
13	46280001	46290000	28	38.6039
13	46330001	46340000	63	54.7013
13	46700001	46710000	123	156.938
13	47480001	47490000	32	53.3251
13	48930001	48940000	67	49.3975
13	48940001	48950000	94	113.32
13	48950001	48960000	115	43.7159
13	49250001	49260000	37	42.3793
13	49320001	49330000	50	37.7876
13	49330001	49340000	33	47.2261
13	55440001	55450000	91	79.9746
13	55520001	55530000	125	49.4608
13	55710001	55720000	143	68.2621
13	56140001	56150000	119	49.7711
13	57070001	57080000	63	40.5145
13	61890001	61900000	107	38.6283
13	62120001	62130000	90	40.3974
13	62140001	62150000	109	77.2087
13	62150001	62160000	85	59.9485
13	62160001	62170000	30	58.8068
13	62170001	62180000	17	56.1406
13	62180001	62190000	98	76.5425
13	62200001	62210000	200	41.6915
13	62280001	62290000	66	40.9487
13	62290001	62300000	63	47.1977
13	62300001	62310000	50	45.2921
13	62310001	62320000	148	42.0327
13	62320001	62330000	139	46.4053
13	62350001	62360000	70	51.9718
13	62370001	62380000	76	75.8021
13	62380001	62390000	90	42.3758
13	62400001	62410000	118	45.4788
13	62410001	62420000	75	112.737
13	62420001	62430000	70	67.2673
13	62440001	62450000	101	50.0591
13	62570001	62580000	47	124.264
13	62580001	62590000	114	39.0196
13	62590001	62600000	106	93.4958
13	62600001	62610000	55	61.5553
13	62610001	62620000	81	67.0514
13	62630001	62640000	198	185.112
13	62640001	62650000	115	201.63
13	62660001	62670000	39	58.6997
13	62720001	62730000	36	69.0027
13	62880001	62890000	34	89.4069
13	62890001	62900000	39	135.522
13	62900001	62910000	52	58.9836
13	63130001	63140000	38	44.492
13	63150001	63160000	70	61.1551
13	63190001	63200000	57	51.9837
13	63200001	63210000	35	60.7805
13	63230001	63240000	44	45.5421
13	63260001	63270000	13	64.2483
13	63340001	63350000	50	43.0011
13	63380001	63390000	94	45.9453
13	68370001	68380000	92	45.7358
13	68790001	68800000	79	47.1357
13	68840001	68850000	68	40.7729
13	68890001	68900000	67	49.0782
13	69140001	69150000	118	91.3633
13	69300001	69310000	97	62.3035
13	70150001	70160000	76	49.0377
13	73410001	73420000	73	51.6673
13	74920001	74930000	56	39.5419
13	74980001	74990000	48	58.6086
13	78410001	78420000	105	53.5794
13	78420001	78430000	76	47.7341
13	78430001	78440000	64	80.2999
13	80040001	80050000	88	44.3143
13	81120001	81130000	80	42.1182
14	3360001	3370000	153	38.6619
14	7070001	7080000	116	43.6616
14	7860001	7870000	70	74.0606
14	14240001	14250000	63	39.8125
14	18510001	18520000	72	46.2484
14	19570001	19580000	78	45.9229
14	20040001	20050000	159	42.3097
14	20140001	20150000	87	46.888
14	20530001	20540000	92	64.3245
14	23480001	23490000	89	73.2303
14	23490001	23500000	151	44.3669
14	23510001	23520000	101	92.1939
14	23520001	23530000	128	65.4438
14	23530001	23540000	60	80.4777
14	23700001	23710000	36	49.0276
14	24300001	24310000	157	56.857
14	26520001	26530000	64	46.3727
14	27860001	27870000	180	57.1127
14	28100001	28110000	115	50.6273
14	29250001	29260000	97	49.0766
14	29260001	29270000	145	115.656
14	32180001	32190000	68	62.3268
14	32260001	32270000	81	112.673
14	32840001	32850000	102	56.9647
14	36110001	36120000	81	41.691
14	43380001	43390000	77	57.9482
14	43390001	43400000	102	86.1452
14	45590001	45600000	88	67.0598
14	50140001	50150000	43	62.6545
14	50370001	50380000	36	145.228
14	50380001	50390000	57	73.9422
14	50390001	50400000	74	101.286
14	52770001	52780000	100	38.6799
14	52810001	52820000	30	47.1752
14	52830001	52840000	58	38.8386
14	54100001	54110000	83	43.4817
14	55470001	55480000	80	48.7533
14	58430001	58440000	69	43.1964
14	59440001	59450000	166	60.0312
14	60180001	60190000	165	63.6284
14	61400001	61410000	78	43.2751
14	61500001	61510000	96	38.4738
14	61520001	61530000	65	41.4882
14	61940001	61950000	145	64.3098
14	62000001	62010000	161	40.7401
14	62050001	62060000	147	61.4161
14	62530001	62540000	158	60.9812
14	62570001	62580000	145	109.712
14	62900001	62910000	56	44.7308
14	63040001	63050000	108	59.8175
14	63090001	63100000	54	51.2311
14	63110001	63120000	194	59.4469
14	65750001	65760000	161	147.615
15	3000001	3010000	72	50.5292
15	3010001	3020000	82	46.2094
15	3020001	3030000	43	59.1014
15	3030001	3040000	93	85.4069
15	3060001	3070000	107	59.9012
15	3070001	3080000	128	45.9337
15	3090001	3100000	108	46.4281
15	21210001	21220000	112	38.3362
15	22160001	22170000	63	67.3713
15	26970001	26980000	82	78.8764
15	28550001	28560000	85	46.2996
15	31000001	31010000	115	150.017
15	31030001	31040000	140	41.5966
15	31810001	31820000	66	38.0712
15	32370001	32380000	200	54.2486
15	32410001	32420000	46	38.2264
15	36490001	36500000	68	42.7766
15	39720001	39730000	36	63.0381
15	39830001	39840000	118	56.0136
15	44730001	44740000	49	83.186
15	44740001	44750000	29	72.0707
15	44750001	44760000	73	111.968
15	44770001	44780000	72	113.305
15	44790001	44800000	20	94.8696
15	44850001	44860000	25	41.7747
15	45770001	45780000	115	77.9808
15	45780001	45790000	200	73.2119
15	45860001	45870000	200	69.7175
15	46030001	46040000	200	46.1055
15	46640001	46650000	157	39.9719
15	47220001	47230000	97	49.6641
15	47880001	47890000	180	55.4501
15	47920001	47930000	38	51.6529
15	47940001	47950000	186	56.6011
15	47950001	47960000	200	51.229
15	48000001	48010000	32	50.1574
15	48540001	48550000	153	38.6149
15	48550001	48560000	77	69.1249
15	48970001	48980000	151	47.8881
15	53190001	53200000	53	61.5724
15	54320001	54330000	71	37.5276
15	54330001	54340000	92	47.0201
15	54380001	54390000	46	44.1682
15	54410001	54420000	20	51.0655
15	57160001	57170000	85	56.8718
15	63930001	63940000	113	59.9518
15	63940001	63950000	108	95.6691
15	65380001	65390000	61	72.6344
15	65400001	65410000	91	62.0721
15	65440001	65450000	83	41.4358
15	65450001	65460000	51	56.9491
15	66400001	66410000	88	39.5099
15	66420001	66430000	105	75.3509
15	69670001	69680000	110	44.85
15	69950001	69960000	118	76.7026
15	71370001	71380000	102	61.1017
15	71380001	71390000	186	45.109
15	71540001	71550000	99	39.2235
15	71800001	71810000	200	92.5378
15	71810001	71820000	157	71.7288
15	72920001	72930000	35	43.2108
15	72930001	72940000	20	71.8413
15	73250001	73260000	86	37.8765
15	73290001	73300000	69	120.301
15	73320001	73330000	50	86.1537
15	73330001	73340000	35	68.5078
15	73340001	73350000	33	37.7059
15	73520001	73530000	114	69.1404
15	73970001	73980000	94	109.174
15	80510001	80520000	181	48.8654
16	8290001	8300000	92	45.2448
16	8300001	8310000	92	43.0152
16	9200001	9210000	108	40.6403
16	12250001	12260000	56	62.4105
16	13410001	13420000	79	86.6831
16	14480001	14490000	49	68.2124
16	15000001	15010000	61	42.6583
16	15260001	15270000	132	48.8749
16	15360001	15370000	73	44.5162
16	15550001	15560000	95	54.3586
16	15800001	15810000	107	109.909
16	16130001	16140000	155	56.328
16	16360001	16370000	162	40.1275
16	16630001	16640000	113	84.5134
16	17590001	17600000	94	85.753
16	17600001	17610000	82	54.119
16	17650001	17660000	50	40.076
16	19530001	19540000	48	44.4447
16	22840001	22850000	127	44.834
16	23310001	23320000	78	99.4129
16	23330001	23340000	81	141.458
16	24080001	24090000	55	43.9067
16	24170001	24180000	65	67.8616
16	24960001	24970000	46	58.3737
16	25250001	25260000	119	111.397
16	26560001	26570000	146	130.406
16	26570001	26580000	91	102.055
16	26610001	26620000	26	47.3248
16	26630001	26640000	56	138.921
16	26640001	26650000	139	198.831
16	30130001	30140000	59	37.4926
16	30160001	30170000	109	82.937
16	30170001	30180000	140	79.7463
16	36530001	36540000	98	66.3033
16	38680001	38690000	91	39.7798
16	38690001	38700000	85	40.8329
16	38700001	38710000	79	46.7094
16	38840001	38850000	66	41.787
16	38900001	38910000	96	40.3635
16	39080001	39090000	36	49.2412
16	39100001	39110000	68	70.8421
16	39120001	39130000	106	115.746
16	39150001	39160000	88	79.5367
16	39160001	39170000	111	150.265
16	39170001	39180000	48	42.5175
16	39180001	39190000	84	50.1172
16	39200001	39210000	70	43.4337
16	39210001	39220000	138	129.986
16	39220001	39230000	43	59.1652
16	39230001	39240000	58	56.1815
16	39240001	39250000	69	67.7542
16	39540001	39550000	69	59.6343
16	39550001	39560000	57	72.0636
16	39610001	39620000	65	66.1941
16	39730001	39740000	72	39.1947
16	39780001	39790000	86	38.7669
16	43060001	43070000	64	52.6616
16	43140001	43150000	53	37.6241
16	43900001	43910000	78	63.4306
16	43910001	43920000	120	71.4897
16	43920001	43930000	64	43.4131
16	43930001	43940000	121	103.661
16	46710001	46720000	105	40.5293
16	47040001	47050000	102	54.5654
16	47060001	47070000	144	70.6582
16	47080001	47090000	114	50.7298
16	50250001	50260000	118	63.6672
16	50990001	51000000	132	39.4151
16	51570001	51580000	97	66.2627
16	51740001	51750000	200	65.4677
16	52460001	52470000	111	39.3003
16	54450001	54460000	121	132.817
16	54460001	54470000	147	78.6549
16	55500001	55510000	84	38.5524
16	58890001	58900000	92	37.5832
16	62730001	62740000	105	48.3405
16	64640001	64650000	107	67.4866
16	64660001	64670000	145	43.6338
16	64870001	64880000	141	37.8777
16	64890001	64900000	83	41.8669
16	64900001	64910000	58	49.0961
16	64990001	65000000	148	52.2538
16	65000001	65010000	148	69.3001
16	65180001	65190000	118	88.2711
16	67400001	67410000	164	71.3722
16	67420001	67430000	167	38.0529
16	67450001	67460000	96	62.1923
16	68080001	68090000	75	51.3755
17	2830001	2840000	82	48.8307
17	3820001	3830000	108	45.3969
17	7650001	7660000	37	67.8288
17	8930001	8940000	74	44.7241
17	9820001	9830000	143	111.471
17	10770001	10780000	64	39.3803
17	13260001	13270000	125	86.9891
17	13280001	13290000	57	41.431
17	13570001	13580000	65	64.6368
17	13890001	13900000	101	44.8632
17	13900001	13910000	125	108.391
17	13950001	13960000	76	71.0591
17	13960001	13970000	128	84.1345
17	13990001	14000000	62	77.1222
17	14560001	14570000	80	62.5041
17	19230001	19240000	52	54.6702
17	25420001	25430000	194	47.8888
17	27450001	27460000	111	41.8812
17	31350001	31360000	164	79.4495
17	31550001	31560000	77	75.4414
[truncated: 474 more rows]

## Sheet: FST
Genome-wide detection of FST selection signals in LSS sheep
Chrom	Start	Stop	nSNPs	FST
1	3700001	3710000	158	0.501589
1	7430001	7440000	87	0.592229
1	8030001	8040000	187	0.576792
1	12050001	12060000	93	0.549271
1	12560001	12570000	84	0.501782
1	12800001	12810000	84	0.604063
1	12810001	12820000	101	0.653668
1	12820001	12830000	98	0.505511
1	13620001	13630000	145	0.516871
1	13710001	13720000	50	0.510814
1	13720001	13730000	32	0.505299
1	13740001	13750000	156	0.598876
1	13750001	13760000	132	0.669167
1	13760001	13770000	112	0.503336
1	14020001	14030000	78	0.510507
1	14030001	14040000	52	0.534969
1	14170001	14180000	84	0.52253
1	14240001	14250000	141	0.530409
1	14250001	14260000	73	0.603798
1	14370001	14380000	115	0.512506
1	14380001	14390000	66	0.522606
1	14390001	14400000	57	0.524296
1	15660001	15670000	67	0.577046
1	15670001	15680000	76	0.604483
1	15790001	15800000	95	0.510566
1	16040001	16050000	54	0.582832
1	16200001	16210000	69	0.655046
1	16210001	16220000	79	0.68855
1	16220001	16230000	75	0.501492
1	17650001	17660000	274	0.559049
1	18380001	18390000	106	0.570645
1	19400001	19410000	90	0.657888
1	19410001	19420000	101	0.643998
1	19420001	19430000	47	0.501843
1	19450001	19460000	94	0.531234
1	21060001	21070000	70	0.507712
1	21070001	21080000	57	0.54585
1	21080001	21090000	82	0.54165
1	21090001	21100000	61	0.517307
1	21120001	21130000	28	0.516805
1	25560001	25570000	87	0.641228
1	25570001	25580000	94	0.668611
1	25980001	25990000	58	0.506599
1	27030001	27040000	112	0.510159
1	27040001	27050000	87	0.539868
1	27050001	27060000	99	0.518546
1	27070001	27080000	62	0.607294
1	27430001	27440000	69	0.499652
1	27440001	27450000	141	0.568652
1	28070001	28080000	43	0.62642
1	28080001	28090000	49	0.623665
1	28090001	28100000	21	0.596291
1	28100001	28110000	18	0.614465
1	28110001	28120000	38	0.508156
1	28140001	28150000	28	0.694853
1	28150001	28160000	52	0.668904
1	28160001	28170000	32	0.54998
1	28170001	28180000	16	0.503464
1	29560001	29570000	68	0.63348
1	29570001	29580000	99	0.607784
1	29580001	29590000	49	0.611107
1	29590001	29600000	37	0.543
1	29830001	29840000	121	0.536414
1	30020001	30030000	36	0.627487
1	30850001	30860000	60	0.511957
1	35330001	35340000	131	0.719968
1	35340001	35350000	68	0.638049
1	35360001	35370000	67	0.755482
1	35430001	35440000	150	0.507548
1	35440001	35450000	103	0.547705
1	36360001	36370000	32	0.510841
1	36370001	36380000	44	0.582673
1	36430001	36440000	44	0.651254
1	41040001	41050000	120	0.538362
1	41240001	41250000	92	0.514781
1	41250001	41260000	136	0.584915
1	41880001	41890000	98	0.529156
1	42020001	42030000	47	0.530614
1	42030001	42040000	60	0.524756
1	43420001	43430000	118	0.532516
1	43430001	43440000	96	0.726321
1	43440001	43450000	33	0.575904
1	43970001	43980000	187	0.583647
1	44060001	44070000	128	0.538849
1	44200001	44210000	54	0.500621
1	44400001	44410000	68	0.696461
1	44410001	44420000	151	0.738451
1	44420001	44430000	113	0.680382
1	44430001	44440000	41	0.613918
1	44440001	44450000	88	0.689404
1	44450001	44460000	80	0.652537
1	44460001	44470000	141	0.577158
1	44470001	44480000	135	0.598719
1	44550001	44560000	97	0.508328
1	44740001	44750000	60	0.512336
1	44760001	44770000	89	0.573013
1	44770001	44780000	112	0.631055
1	45890001	45900000	79	0.544428
1	46070001	46080000	46	0.573633
1	46080001	46090000	61	0.537649
1	46210001	46220000	82	0.525933
1	46220001	46230000	128	0.511196
1	46270001	46280000	103	0.503544
1	46300001	46310000	143	0.518928
1	46600001	46610000	82	0.622571
1	47690001	47700000	111	0.503808
1	47820001	47830000	193	0.636249
1	49900001	49910000	168	0.511888
1	50800001	50810000	99	0.50626
1	50890001	50900000	87	0.540882
1	53780001	53790000	96	0.515466
1	54310001	54320000	65	0.578006
1	54710001	54720000	119	0.530594
1	54720001	54730000	86	0.650062
1	54750001	54760000	116	0.586377
1	54770001	54780000	171	0.520709
1	54780001	54790000	163	0.593794
1	67690001	67700000	58	0.554839
1	68890001	68900000	58	0.577298
1	68900001	68910000	105	0.548707
1	68910001	68920000	123	0.517486
1	68920001	68930000	91	0.589728
1	86080001	86090000	52	0.533258
1	86090001	86100000	92	0.567101
1	87020001	87030000	132	0.507151
1	87030001	87040000	116	0.53585
1	90010001	90020000	46	0.663233
1	90020001	90030000	38	0.521596
1	90040001	90050000	39	0.514917
1	90050001	90060000	37	0.553383
1	90070001	90080000	48	0.695487
1	90080001	90090000	57	0.555893
1	96480001	96490000	108	0.553517
1	98790001	98800000	13	0.507129
1	100630001	100640000	58	0.517004
1	100820001	100830000	85	0.701115
1	100860001	100870000	55	0.534286
1	100870001	100880000	99	0.579872
1	100880001	100890000	52	0.655696
1	100890001	100900000	75	0.621293
1	101710001	101720000	38	0.604111
1	102210001	102220000	57	0.513868
1	102230001	102240000	22	0.535323
1	102290001	102300000	117	0.628012
1	102300001	102310000	87	0.581501
1	102630001	102640000	116	0.507763
1	102780001	102790000	181	0.505511
1	103170001	103180000	167	0.629256
1	103810001	103820000	140	0.518483
1	104240001	104250000	28	0.506337
1	104360001	104370000	49	0.524846
1	104370001	104380000	22	0.632562
1	104380001	104390000	90	0.587597
1	104390001	104400000	116	0.540728
1	104400001	104410000	68	0.711407
1	104410001	104420000	89	0.631271
1	104510001	104520000	25	0.532227
1	104520001	104530000	37	0.556823
1	104530001	104540000	27	0.542591
1	104540001	104550000	36	0.520874
1	104550001	104560000	17	0.558366
1	104700001	104710000	81	0.526441
1	105620001	105630000	21	0.517183
1	105630001	105640000	21	0.514832
1	105640001	105650000	15	0.546788
1	105650001	105660000	23	0.544122
1	105780001	105790000	62	0.593438
1	106610001	106620000	62	0.504499
1	110520001	110530000	99	0.588563
1	110530001	110540000	98	0.533637
1	111280001	111290000	24	0.575171
1	111290001	111300000	65	0.513208
1	131100001	131110000	136	0.618934
1	131140001	131150000	196	0.526025
1	142120001	142130000	95	0.554126
1	142140001	142150000	114	0.600493
1	158660001	158670000	183	0.510471
1	159360001	159370000	149	0.603279
1	173380001	173390000	106	0.532417
1	179590001	179600000	64	0.528731
1	185820001	185830000	104	0.522109
1	185870001	185880000	34	0.503543
1	185890001	185900000	58	0.662629
1	185900001	185910000	60	0.659795
1	185910001	185920000	94	0.519472
1	185920001	185930000	55	0.716065
1	185930001	185940000	58	0.6879
1	185940001	185950000	55	0.682568
1	185950001	185960000	65	0.559653
1	185960001	185970000	65	0.675204
1	192840001	192850000	118	0.580321
1	198170001	198180000	149	0.675843
1	198180001	198190000	102	0.653729
1	198200001	198210000	78	0.507775
1	199990001	200000000	71	0.51021
1	200300001	200310000	111	0.500058
1	200310001	200320000	116	0.654117
1	200320001	200330000	42	0.605148
1	200330001	200340000	80	0.58973
1	206140001	206150000	52	0.509849
1	217720001	217730000	99	0.499586
1	222940001	222950000	109	0.520166
1	222980001	222990000	228	0.512026
1	227310001	227320000	92	0.564784
1	229170001	229180000	102	0.558499
1	229180001	229190000	107	0.5155
1	229220001	229230000	83	0.504843
1	230580001	230590000	83	0.508565
1	231020001	231030000	85	0.594218
1	231620001	231630000	95	0.517597
1	233110001	233120000	99	0.501408
1	233120001	233130000	77	0.634535
1	236040001	236050000	84	0.506718
1	259370001	259380000	144	0.561508
1	260180001	260190000	91	0.532745
1	260190001	260200000	149	0.641953
1	260210001	260220000	196	0.653589
1	264060001	264070000	171	0.513645
1	264870001	264880000	78	0.522991
1	265860001	265870000	173	0.503721
1	269200001	269210000	120	0.576905
1	269460001	269470000	41	0.574568
1	269490001	269500000	105	0.500825
1	269500001	269510000	135	0.609657
1	269540001	269550000	92	0.500384
1	269550001	269560000	40	0.533695
1	269570001	269580000	117	0.595325
1	269600001	269610000	66	0.513591
1	269610001	269620000	88	0.622934
1	269620001	269630000	105	0.648251
1	269760001	269770000	99	0.5336
1	269930001	269940000	61	0.55247
1	269940001	269950000	51	0.500507
1	270080001	270090000	121	0.667098
1	270090001	270100000	81	0.607978
1	270100001	270110000	138	0.661548
1	270170001	270180000	60	0.525726
1	270390001	270400000	124	0.567135
1	272970001	272980000	75	0.56817
1	276680001	276690000	114	0.5164
1	277610001	277620000	122	0.501546
2	160001	170000	81	0.508828
2	170001	180000	28	0.695952
2	180001	190000	46	0.658336
2	190001	200000	58	0.697065
2	200001	210000	29	0.72509
2	210001	220000	44	0.745595
2	220001	230000	53	0.734828
2	230001	240000	35	0.743628
2	240001	250000	27	0.702175
2	250001	260000	61	0.703894
2	260001	270000	27	0.657729
2	270001	280000	19	0.636557
2	280001	290000	28	0.646123
2	290001	300000	44	0.68467
2	300001	310000	39	0.668132
2	310001	320000	49	0.697651
2	320001	330000	67	0.757725
2	330001	340000	95	0.797744
2	340001	350000	57	0.662874
2	350001	360000	157	0.539234
2	360001	370000	102	0.577147
2	370001	380000	78	0.579311
2	380001	390000	79	0.590503
2	390001	400000	93	0.625783
2	410001	420000	105	0.521596
2	420001	430000	158	0.501346
2	430001	440000	100	0.663454
2	440001	450000	70	0.645894
2	450001	460000	38	0.586719
2	460001	470000	97	0.726617
2	470001	480000	78	0.698241
2	480001	490000	76	0.602159
2	490001	500000	37	0.657883
2	500001	510000	135	0.684261
2	510001	520000	117	0.508498
2	580001	590000	161	0.508013
2	640001	650000	211	0.709176
2	660001	670000	196	0.523543
2	670001	680000	239	0.57358
2	690001	700000	226	0.537302
2	750001	760000	151	0.545516
2	760001	770000	169	0.579943
2	1810001	1820000	81	0.588152
2	2490001	2500000	169	0.518305
2	2500001	2510000	213	0.583856
2	2510001	2520000	262	0.586354
2	2520001	2530000	181	0.582582
2	2660001	2670000	71	0.593047
2	2680001	2690000	74	0.560238
2	2720001	2730000	62	0.5011
2	2790001	2800000	98	0.585644
2	3220001	3230000	176	0.501777
2	4280001	4290000	67	0.528086
2	4390001	4400000	117	0.501133
2	4410001	4420000	97	0.575862
2	4420001	4430000	115	0.578968
2	4440001	4450000	93	0.581076
2	4450001	4460000	149	0.665289
2	4470001	4480000	125	0.582885
2	4580001	4590000	156	0.499617
2	5400001	5410000	160	0.572737
2	5410001	5420000	180	0.637065
2	5420001	5430000	147	0.558707
2	5440001	5450000	159	0.589028
2	5450001	5460000	192	0.613785
2	5460001	5470000	156	0.539427
2	5490001	5500000	67	0.654364
2	5500001	5510000	89	0.725585
2	5540001	5550000	58	0.776799
2	5550001	5560000	108	0.723571
2	5560001	5570000	144	0.657075
2	5570001	5580000	75	0.568047
2	5600001	5610000	90	0.553923
2	5610001	5620000	104	0.539244
2	5620001	5630000	32	0.561131
2	5650001	5660000	150	0.517127
2	5680001	5690000	113	0.506208
2	5690001	5700000	146	0.643477
2	5700001	5710000	150	0.55589
2	5730001	5740000	197	0.518199
2	5740001	5750000	171	0.522141
2	5760001	5770000	169	0.54806
2	6740001	6750000	185	0.595567
2	6760001	6770000	128	0.539881
2	6770001	6780000	145	0.584896
2	6780001	6790000	81	0.641803
2	11660001	11670000	94	0.529446
2	11670001	11680000	87	0.570135
2	11680001	11690000	138	0.568634
2	19230001	19240000	283	0.596669
2	19250001	19260000	269	0.534644
2	19310001	19320000	188	0.564637
2	19680001	19690000	89	0.595336
2	19700001	19710000	113	0.543093
2	35150001	35160000	167	0.566214
2	40550001	40560000	130	0.507295
2	48070001	48080000	107	0.525983
2	48080001	48090000	110	0.57106
2	48090001	48100000	54	0.562904
2	48800001	48810000	43	0.513502
2	48830001	48840000	57	0.510488
2	48840001	48850000	67	0.555983
2	52110001	52120000	91	0.728233
2	52120001	52130000	61	0.646437
2	52180001	52190000	38	0.528993
2	52190001	52200000	55	0.658841
2	52200001	52210000	75	0.63142
2	52210001	52220000	68	0.541074
2	52220001	52230000	44	0.62382
2	52230001	52240000	67	0.666452
2	52240001	52250000	48	0.626438
2	52260001	52270000	99	0.501607
2	52290001	52300000	112	0.521555
2	52300001	52310000	105	0.507735
2	52320001	52330000	40	0.629115
2	52360001	52370000	58	0.572893
2	52440001	52450000	114	0.574541
2	52800001	52810000	17	0.555038
2	52940001	52950000	65	0.521519
2	53070001	53080000	67	0.572007
2	53430001	53440000	108	0.570122
2	53440001	53450000	35	0.53813
2	53950001	53960000	118	0.542108
2	54160001	54170000	138	0.511968
2	54170001	54180000	196	0.601526
2	54220001	54230000	222	0.51826
2	63590001	63600000	175	0.526586
2	63600001	63610000	181	0.543736
2	67380001	67390000	124	0.519381
2	69840001	69850000	108	0.507715
2	69850001	69860000	165	0.587582
2	69860001	69870000	140	0.645899
2	69870001	69880000	88	0.537328
2	70230001	70240000	99	0.68196
2	70240001	70250000	110	0.561473
2	72190001	72200000	53	0.519696
2	72200001	72210000	29	0.511451
2	74260001	74270000	19	0.633502
2	74270001	74280000	45	0.681735
2	74280001	74290000	39	0.686382
2	74290001	74300000	25	0.669534
2	74300001	74310000	27	0.605361
2	74310001	74320000	22	0.612181
2	74320001	74330000	15	0.658817
2	74330001	74340000	26	0.640173
2	74340001	74350000	27	0.674024
2	74350001	74360000	38	0.589349
2	74360001	74370000	62	0.567119
2	74370001	74380000	58	0.542514
2	74380001	74390000	109	0.524608
2	74790001	74800000	49	0.563418
2	74800001	74810000	64	0.641672
2	74810001	74820000	49	0.623828
2	74860001	74870000	22	0.507501
2	74980001	74990000	48	0.51325
2	75630001	75640000	114	0.533701
2	76060001	76070000	104	0.506924
2	76070001	76080000	125	0.519041
2	78960001	78970000	146	0.51821
2	78990001	79000000	96	0.577282
2	79000001	79010000	142	0.543943
2	79010001	79020000	154	0.54956
2	79110001	79120000	146	0.617801
2	79120001	79130000	123	0.605361
2	79130001	79140000	117	0.599915
2	79540001	79550000	125	0.555554
2	79550001	79560000	128	0.522338
2	79760001	79770000	156	0.50832
2	79770001	79780000	66	0.528816
2	80060001	80070000	93	0.51385
2	80170001	80180000	35	0.525669
2	80210001	80220000	219	0.693928
2	80220001	80230000	226	0.647611
2	80230001	80240000	105	0.615598
2	80260001	80270000	63	0.53803
2	80290001	80300000	108	0.598137
2	80300001	80310000	143	0.538856
2	80310001	80320000	83	0.517844
2	80430001	80440000	190	0.577553
2	83160001	83170000	94	0.570511
2	83510001	83520000	82	0.521345
2	84800001	84810000	112	0.518845
2	84830001	84840000	178	0.511183
2	84850001	84860000	82	0.563089
2	84860001	84870000	39	0.715568
2	84980001	84990000	57	0.60297
2	84990001	85000000	64	0.511374
2	85030001	85040000	92	0.613314
2	85060001	85070000	77	0.503105
2	85080001	85090000	46	0.631491
2	85090001	85100000	64	0.684698
2	85100001	85110000	64	0.711087
2	85120001	85130000	29	0.731062
2	86240001	86250000	92	0.572124
2	86250001	86260000	104	0.59264
2	86260001	86270000	93	0.5441
2	86270001	86280000	104	0.53789
2	86280001	86290000	93	0.508387
2	86290001	86300000	101	0.670928
2	86450001	86460000	57	0.674289
2	86460001	86470000	31	0.646326
2	86590001	86600000	169	0.50783
2	86810001	86820000	109	0.525105
2	86850001	86860000	104	0.647688
2	86860001	86870000	59	0.642733
2	90780001	90790000	59	0.658688
2	90790001	90800000	26	0.563997
2	90800001	90810000	25	0.594579
2	90810001	90820000	19	0.614713
2	94030001	94040000	88	0.502114
2	99720001	99730000	136	0.500121
2	100000001	100010000	232	0.561839
2	100480001	100490000	185	0.567502
2	100510001	100520000	49	0.544038
2	101460001	101470000	201	0.558278
2	101520001	101530000	99	0.588983
2	101530001	101540000	51	0.568019
2	101540001	101550000	56	0.539732
2	101570001	101580000	71	0.549061
2	101580001	101590000	70	0.512533
2	103740001	103750000	36	0.612787
2	104060001	104070000	53	0.573801
2	104070001	104080000	111	0.55512
2	104080001	104090000	124	0.525313
2	104780001	104790000	62	0.637876
2	105110001	105120000	118	0.53154
2	105120001	105130000	79	0.534733
2	105180001	105190000	60	0.515013
2	107060001	107070000	99	0.671074
2	107070001	107080000	36	0.634185
2	107080001	107090000	33	0.641958
2	107090001	107100000	60	0.713753
2	107100001	107110000	111	0.559703
2	109840001	109850000	223	0.52344
2	110480001	110490000	144	0.557701
2	110740001	110750000	109	0.512186
2	110990001	111000000	94	0.683566
2	111840001	111850000	143	0.570466
2	111870001	111880000	115	0.581615
2	111940001	111950000	36	0.502905
2	116720001	116730000	195	0.533847
2	116840001	116850000	149	0.576605
2	116870001	116880000	108	0.554495
2	116890001	116900000	122	0.684792
2	116900001	116910000	119	0.662176
2	117250001	117260000	112	0.522976
2	117300001	117310000	77	0.69607
2	117310001	117320000	96	0.636221
2	117360001	117370000	55	0.500846
2	117420001	117430000	181	0.553207
2	117430001	117440000	132	0.574737
2	118440001	118450000	55	0.513195
2	120910001	120920000	58	0.597285
2	124580001	124590000	94	0.593776
2	124680001	124690000	75	0.582414
2	124720001	124730000	304	0.540886
2	124730001	124740000	101	0.507932
2	130420001	130430000	103	0.518707
2	132680001	132690000	155	0.513982
2	133940001	133950000	61	0.51642
2	134980001	134990000	26	0.518543
2	135000001	135010000	29	0.530271
2	135670001	135680000	19	0.505071
2	136350001	136360000	128	0.576598
2	137460001	137470000	67	0.651764
2	139010001	139020000	70	0.611063
2	149150001	149160000	40	0.558052
2	149160001	149170000	67	0.549609
2	149170001	149180000	44	0.518664
2	154400001	154410000	140	0.572039
2	154410001	154420000	113	0.632069
2	154480001	154490000	120	0.657459
2	154490001	154500000	159	0.70916
2	160670001	160680000	83	0.519672
2	160680001	160690000	93	0.534148
2	161340001	161350000	56	0.583597
2	161350001	161360000	47	0.503786
2	161390001	161400000	68	0.552764
2	185940001	185950000	82	0.545794
2	193640001	193650000	55	0.552838
2	193650001	193660000	64	0.544721
2	201940001	201950000	73	0.506636
2	205720001	205730000	59	0.546144
2	223760001	223770000	108	0.514143
2	223770001	223780000	59	0.62191
2	225490001	225500000	75	0.524734
2	226690001	226700000	70	0.530239
2	226700001	226710000	133	0.529639
2	228130001	228140000	112	0.601058
2	228140001	228150000	54	0.600913
2	228150001	228160000	101	0.597853
2	228170001	228180000	97	0.533318
2	232540001	232550000	125	0.513405
2	232690001	232700000	47	0.581371
2	232700001	232710000	44	0.588368
2	232710001	232720000	13	0.548346
2	232740001	232750000	30	0.558516
2	232750001	232760000	93	0.551586
2	232760001	232770000	93	0.541731
2	232780001	232790000	81	0.593299
2	233800001	233810000	63	0.52636
2	233810001	233820000	37	0.529367
2	233820001	233830000	66	0.504052
2	233830001	233840000	31	0.544079
2	233840001	233850000	52	0.602854
2	233850001	233860000	74	0.637708
2	233860001	233870000	69	0.630086
2	233870001	233880000	56	0.512247
2	233890001	233900000	36	0.5038
2	235410001	235420000	19	0.551584
2	235420001	235430000	30	0.583835
2	235430001	235440000	24	0.590797
2	235440001	235450000	36	0.593648
2	235450001	235460000	26	0.66221
2	235460001	235470000	33	0.676982
2	235470001	235480000	25	0.655605
2	235480001	235490000	27	0.609901
2	239440001	239450000	23	0.534454
2	240180001	240190000	26	0.53984
2	240190001	240200000	24	0.533873
2	242630001	242640000	97	0.517558
2	243430001	243440000	116	0.567525
2	243730001	243740000	119	0.547837
2	245210001	245220000	49	0.598268
2	245600001	245610000	7	0.580797
2	245610001	245620000	28	0.737991
2	245880001	245890000	72	0.647698
2	245890001	245900000	134	0.666364
3	12820001	12830000	27	0.612732
3	12830001	12840000	52	0.674815
3	12840001	12850000	62	0.603712
3	12850001	12860000	52	0.610255
3	12860001	12870000	51	0.585666
3	26510001	26520000	83	0.51913
3	34440001	34450000	20	0.579422
3	37100001	37110000	70	0.528413
3	37170001	37180000	133	0.592762
3	39920001	39930000	112	0.525784
3	40050001	40060000	40	0.525685
3	40090001	40100000	47	0.503932
3	40420001	40430000	109	0.538404
3	40430001	40440000	38	0.604027
3	40440001	40450000	39	0.613682
3	40450001	40460000	121	0.608778
3	40460001	40470000	129	0.600159
3	40470001	40480000	55	0.572184
3	40490001	40500000	41	0.705771
3	40500001	40510000	53	0.548109
3	40510001	40520000	112	0.556704
3	40520001	40530000	110	0.526539
3	42310001	42320000	108	0.55068
3	42320001	42330000	89	0.545286
3	42930001	42940000	33	0.535471
3	43780001	43790000	44	0.50432
3	46110001	46120000	44	0.511645
3	46400001	46410000	30	0.559446
3	46410001	46420000	31	0.624812
3	48080001	48090000	104	0.513092
3	48120001	48130000	143	0.528977
3	50080001	50090000	181	0.500442
3	50100001	50110000	132	0.502534
3	50120001	50130000	174	0.615139
3	50150001	50160000	72	0.53652
3	50160001	50170000	171	0.554398
3	50940001	50950000	118	0.58969
3	51020001	51030000	180	0.504496
3	51220001	51230000	152	0.646256
3	51230001	51240000	102	0.623096
3	51270001	51280000	126	0.527531
3	51310001	51320000	145	0.53877
3	51330001	51340000	201	0.505366
3	54490001	54500000	119	0.551179
3	56620001	56630000	68	0.561075
3	57550001	57560000	117	0.510923
3	59350001	59360000	110	0.652981
3	59360001	59370000	118	0.515871
3	78480001	78490000	76	0.508089
3	78600001	78610000	102	0.579817
3	93740001	93750000	60	0.568339
3	93750001	93760000	41	0.533428
3	93760001	93770000	34	0.524211
3	102020001	102030000	103	0.516766
3	102030001	102040000	86	0.618722
3	102040001	102050000	50	0.599473
3	102050001	102060000	90	0.574871
3	104980001	104990000	185	0.594349
3	104990001	105000000	154	0.755737
3	105010001	105020000	111	0.631961
3	105020001	105030000	143	0.520237
3	105030001	105040000	142	0.598327
3	105040001	105050000	88	0.56941
3	105070001	105080000	167	0.564535
3	105080001	105090000	141	0.511336
3	105090001	105100000	144	0.533479
3	105270001	105280000	75	0.507367
3	108620001	108630000	110	0.499927
3	116240001	116250000	78	0.530933
3	116530001	116540000	165	0.542795
3	116540001	116550000	145	0.536816
3	117070001	117080000	136	0.549595
3	119780001	119790000	168	0.522203
3	122970001	122980000	77	0.521962
3	125230001	125240000	76	0.535426
3	126610001	126620000	83	0.502602
3	128240001	128250000	124	0.693657
3	128250001	128260000	112	0.783192
3	131090001	131100000	224	0.500757
3	131390001	131400000	84	0.513619
3	131920001	131930000	111	0.587976
3	131930001	131940000	143	0.512424
3	131950001	131960000	144	0.527636
3	131980001	131990000	78	0.514273
3	132000001	132010000	101	0.611672
3	132010001	132020000	93	0.534657
3	132020001	132030000	69	0.502561
3	132030001	132040000	87	0.578298
3	132050001	132060000	89	0.516173
3	132330001	132340000	38	0.560617
3	132840001	132850000	68	0.532092
3	132940001	132950000	41	0.625014
3	132950001	132960000	60	0.506483
3	132970001	132980000	43	0.574058
3	132980001	132990000	41	0.536542
3	132990001	133000000	67	0.520252
3	133000001	133010000	45	0.508505
3	133210001	133220000	46	0.508205
3	133230001	133240000	55	0.680564
3	133520001	133530000	95	0.506563
3	134540001	134550000	154	0.521866
3	134590001	134600000	71	0.578625
3	134600001	134610000	101	0.584378
3	135140001	135150000	89	0.529988
3	136320001	136330000	48	0.704185
3	136330001	136340000	36	0.596832
3	136350001	136360000	86	0.522475
3	137130001	137140000	45	0.558472
3	137180001	137190000	16	0.573351
3	144530001	144540000	113	0.588476
3	144540001	144550000	96	0.614121
3	145470001	145480000	145	0.515325
3	145480001	145490000	141	0.598194
3	145500001	145510000	87	0.716597
3	145630001	145640000	79	0.570588
3	146260001	146270000	152	0.532002
3	146670001	146680000	58	0.727621
3	146700001	146710000	12	0.71243
3	147030001	147040000	205	0.565876
3	148450001	148460000	196	0.502811
3	152480001	152490000	77	0.51043
3	152560001	152570000	108	0.553019
3	152720001	152730000	75	0.516059
3	152880001	152890000	199	0.618606
3	152980001	152990000	128	0.593127
3	153000001	153010000	81	0.632892
3	153300001	153310000	93	0.61834
3	153310001	153320000	115	0.605525
3	154040001	154050000	47	0.541638
3	154160001	154170000	65	0.546147
3	154500001	154510000	85	0.528255
3	154510001	154520000	54	0.511647
3	154560001	154570000	34	0.503238
3	154570001	154580000	28	0.571275
3	154580001	154590000	20	0.618065
3	154590001	154600000	18	0.598103
3	154600001	154610000	29	0.562794
3	154620001	154630000	18	0.633921
3	154630001	154640000	25	0.62812
3	154640001	154650000	13	0.687876
3	154650001	154660000	64	0.644113
3	154660001	154670000	43	0.642843
3	154670001	154680000	41	0.655878
3	154680001	154690000	52	0.634351
3	154690001	154700000	38	0.527771
3	154700001	154710000	29	0.622462
3	154710001	154720000	16	0.609315
3	154720001	154730000	20	0.587534
3	154730001	154740000	25	0.597354
3	154740001	154750000	17	0.523826
3	154750001	154760000	50	0.661427
3	154760001	154770000	23	0.596009
3	154770001	154780000	14	0.563198
3	154780001	154790000	51	0.619282
3	154790001	154800000	59	0.50862
3	154820001	154830000	65	0.502
3	156330001	156340000	77	0.640356
3	156730001	156740000	112	0.56034
3	157180001	157190000	104	0.570026
3	157190001	157200000	134	0.682292
3	157200001	157210000	88	0.653218
3	157210001	157220000	72	0.611088
3	157250001	157260000	58	0.563159
3	163330001	163340000	99	0.511459
3	163390001	163400000	92	0.51729
3	163630001	163640000	17	0.504526
3	166250001	166260000	55	0.550099
3	166910001	166920000	115	0.550172
3	166920001	166930000	123	0.544492
3	166930001	166940000	121	0.580144
3	167130001	167140000	105	0.540815
3	167150001	167160000	158	0.546783
3	167160001	167170000	115	0.559272
3	167170001	167180000	102	0.589548
3	167200001	167210000	93	0.70095
3	167230001	167240000	68	0.567414
3	167240001	167250000	57	0.681882
3	167250001	167260000	103	0.76992
3	167260001	167270000	106	0.562154
3	167410001	167420000	124	0.510625
3	167980001	167990000	83	0.647879
3	167990001	168000000	105	0.578101
3	168000001	168010000	85	0.561533
3	172220001	172230000	176	0.58636
3	172800001	172810000	70	0.615968
3	172880001	172890000	161	0.535348
3	172890001	172900000	84	0.541098
3	172940001	172950000	149	0.541716
3	172950001	172960000	114	0.534412
3	174820001	174830000	100	0.500962
3	174850001	174860000	77	0.524403
3	174860001	174870000	23	0.536168
3	174870001	174880000	23	0.645896
3	174880001	174890000	39	0.526678
3	174910001	174920000	79	0.584797
3	174920001	174930000	60	0.585567
3	174930001	174940000	77	0.501887
3	174960001	174970000	114	0.539718
3	175720001	175730000	53	0.516934
3	175810001	175820000	4	0.548079
3	175820001	175830000	26	0.793789
3	175830001	175840000	19	0.793961
3	175840001	175850000	70	0.774051
3	175850001	175860000	33	0.770291
3	175860001	175870000	40	0.763096
3	175880001	175890000	27	0.76167
3	175890001	175900000	49	0.774354
3	175900001	175910000	84	0.769054
3	175910001	175920000	41	0.780765
3	175920001	175930000	49	0.772222
3	175930001	175940000	48	0.784895
3	175940001	175950000	39	0.771219
3	175950001	175960000	47	0.774949
3	175960001	175970000	28	0.786518
3	175970001	175980000	52	0.779702
3	175980001	175990000	43	0.774924
3	177430001	177440000	155	0.568008
3	177450001	177460000	119	0.641714
3	177540001	177550000	152	0.522432
3	179900001	179910000	269	0.618128
3	180090001	180100000	149	0.544606
3	180100001	180110000	79	0.515031
3	180110001	180120000	172	0.7163
3	180130001	180140000	632	0.53693
3	180140001	180150000	100	0.697096
3	180150001	180160000	213	0.587799
3	180160001	180170000	158	0.622615
3	180170001	180180000	114	0.715169
3	180180001	180190000	130	0.591158
3	180190001	180200000	64	0.820895
3	180240001	180250000	88	0.701822
3	180250001	180260000	60	0.594248
3	180890001	180900000	66	0.602495
3	180900001	180910000	66	0.59517
3	180910001	180920000	50	0.672062
3	180920001	180930000	90	0.519038
3	181100001	181110000	12	0.661638
3	181110001	181120000	55	0.585286
3	181140001	181150000	32	0.617451
3	181150001	181160000	76	0.596035
3	181160001	181170000	107	0.524042
3	181170001	181180000	58	0.593564
3	181350001	181360000	22	0.542743
3	181360001	181370000	57	0.568525
3	182600001	182610000	34	0.564901
3	187290001	187300000	107	0.531692
3	188970001	188980000	92	0.509311
3	189200001	189210000	101	0.511663
3	192100001	192110000	57	0.557298
3	194390001	194400000	105	0.501827
3	194400001	194410000	133	0.804666
3	194410001	194420000	66	0.736998
3	194930001	194940000	117	0.508271
3	194950001	194960000	112	0.523898
3	195100001	195110000	8	0.666974
3	195620001	195630000	88	0.511478
3	195650001	195660000	53	0.520703
3	195980001	195990000	92	0.504097
3	196090001	196100000	42	0.557055
3	196100001	196110000	66	0.6663
3	196110001	196120000	28	0.528931
3	196590001	196600000	137	0.542441
3	197040001	197050000	114	0.501974
3	197090001	197100000	80	0.535824
3	205140001	205150000	121	0.518204
3	205770001	205780000	76	0.55135
3	205800001	205810000	59	0.537592
3	213770001	213780000	56	0.56076
3	213970001	213980000	97	0.558446
3	214860001	214870000	130	0.602503
3	214870001	214880000	105	0.719535
3	214880001	214890000	96	0.650065
3	214890001	214900000	83	0.588213
3	214900001	214910000	105	0.588307
3	214920001	214930000	61	0.609468
3	214970001	214980000	46	0.54522
3	214980001	214990000	41	0.650057
3	214990001	215000000	30	0.6279
3	215010001	215020000	107	0.580968
3	215020001	215030000	80	0.555753
3	215050001	215060000	37	0.506722
3	215060001	215070000	54	0.669781
3	215070001	215080000	108	0.725288
3	215080001	215090000	50	0.560647
3	215090001	215100000	40	0.706743
3	215100001	215110000	28	0.730634
3	215110001	215120000	38	0.705759
3	215120001	215130000	26	0.776134
3	215170001	215180000	83	0.507194
3	215180001	215190000	89	0.621328
3	215190001	215200000	79	0.72967
3	215200001	215210000	86	0.690161
3	215210001	215220000	90	0.506174
3	215220001	215230000	136	0.650225
3	216240001	216250000	100	0.520195
3	216380001	216390000	84	0.553004
3	224370001	224380000	193	0.50103
4	6040001	6050000	111	0.529377
4	11660001	11670000	93	0.548573
4	11670001	11680000	70	0.560312
4	16650001	16660000	88	0.659946
4	18950001	18960000	180	0.53621
4	19540001	19550000	132	0.510188
4	20890001	20900000	155	0.551039
4	24700001	24710000	63	0.541033
4	27680001	27690000	60	0.54777
4	27690001	27700000	67	0.535255
4	28370001	28380000	52	0.649601
4	28760001	28770000	45	0.538046
4	28870001	28880000	96	0.518404
4	29980001	29990000	22	0.594496
4	29990001	30000000	51	0.597535
4	31980001	31990000	131	0.505792
4	33520001	33530000	107	0.684365
4	33530001	33540000	120	0.635537
4	33540001	33550000	113	0.516217
4	35430001	35440000	178	0.524445
4	35440001	35450000	200	0.510294
4	41970001	41980000	72	0.516608
4	48240001	48250000	16	0.538892
4	48250001	48260000	16	0.573587
4	48260001	48270000	23	0.522743
4	48270001	48280000	29	0.54018
4	48530001	48540000	4	0.52017
4	48580001	48590000	77	0.600626
4	48930001	48940000	94	0.528601
4	52240001	52250000	126	0.6295
4	57900001	57910000	92	0.528159
4	66440001	66450000	108	0.583689
4	66520001	66530000	60	0.556151
4	66530001	66540000	84	0.590058
4	66540001	66550000	90	0.592515
4	66550001	66560000	103	0.627865
4	67080001	67090000	65	0.502972
4	67290001	67300000	73	0.608898
4	67320001	67330000	152	0.522511
4	67340001	67350000	50	0.516965
4	67470001	67480000	112	0.657841
4	67490001	67500000	25	0.585268
4	67500001	67510000	50	0.631163
4	67510001	67520000	45	0.596023
4	67520001	67530000	109	0.668499
4	67530001	67540000	82	0.685098
4	67550001	67560000	92	0.600352
4	67560001	67570000	48	0.637802
4	67570001	67580000	48	0.583987
4	67580001	67590000	60	0.516134
4	67640001	67650000	101	0.658098
4	67650001	67660000	85	0.657759
4	67710001	67720000	75	0.54119
4	67830001	67840000	105	0.635869
4	67860001	67870000	108	0.589855
4	68110001	68120000	55	0.699167
4	68120001	68130000	84	0.622087
4	68130001	68140000	50	0.726388
4	68140001	68150000	66	0.791304
4	68150001	68160000	61	0.793828
4	68160001	68170000	133	0.841746
4	68170001	68180000	79	0.804279
4	68180001	68190000	38	0.700479
4	68190001	68200000	67	0.827602
4	68200001	68210000	49	0.692312
4	68210001	68220000	57	0.545866
4	69840001	69850000	45	0.5405
4	69850001	69860000	40	0.567258
4	69860001	69870000	57	0.579596
4	69880001	69890000	28	0.586246
4	69890001	69900000	31	0.566888
4	70070001	70080000	102	0.553333
4	70080001	70090000	54	0.571804
4	70130001	70140000	59	0.608249
4	70140001	70150000	39	0.643976
4	70150001	70160000	28	0.590844
4	70180001	70190000	115	0.553715
4	70190001	70200000	81	0.518552
4	70230001	70240000	27	0.52554
4	70240001	70250000	42	0.606675
4	70250001	70260000	86	0.617345
4	70260001	70270000	82	0.628665
4	70270001	70280000	88	0.609324
4	70290001	70300000	96	0.52981
4	70300001	70310000	77	0.624429
4	70330001	70340000	83	0.816248
4	70340001	70350000	47	0.813547
4	70350001	70360000	71	0.68583
4	70360001	70370000	73	0.575244
4	70370001	70380000	60	0.702285
4	70380001	70390000	35	0.618358
4	70390001	70400000	39	0.650143
4	70430001	70440000	23	0.817831
4	70440001	70450000	18	0.791992
4	70450001	70460000	17	0.616685
4	70460001	70470000	24	0.51358
4	70470001	70480000	11	0.552688
4	70490001	70500000	7	0.636049
4	70500001	70510000	12	0.701677
4	70510001	70520000	9	0.651217
4	72090001	72100000	113	0.657014
4	72100001	72110000	101	0.696311
4	72110001	72120000	58	0.500518
4	73380001	73390000	131	0.505549
4	73650001	73660000	90	0.546812
4	73880001	73890000	120	0.500669
4	73950001	73960000	125	0.520114
4	73960001	73970000	147	0.546875
4	74320001	74330000	88	0.510035
4	75640001	75650000	80	0.512311
4	77320001	77330000	53	0.532088
4	77330001	77340000	71	0.518278
4	77340001	77350000	90	0.59435
4	77350001	77360000	96	0.576621
4	77360001	77370000	186	0.586244
4	77370001	77380000	185	0.629532
4	77410001	77420000	129	0.531586
4	77420001	77430000	146	0.502608
4	77430001	77440000	145	0.524303
4	77450001	77460000	174	0.509105
4	92580001	92590000	92	0.6058
4	92590001	92600000	68	0.626054
4	94300001	94310000	59	0.563498
4	95800001	95810000	35	0.560188
4	95810001	95820000	43	0.510684
4	107120001	107130000	182	0.568612
4	116530001	116540000	96	0.539352
4	120080001	120090000	78	0.560793
4	120090001	120100000	84	0.609875
4	120100001	120110000	98	0.623449
5	4000001	4010000	68	0.644246
5	4840001	4850000	67	0.506353
5	6290001	6300000	135	0.605265
5	8600001	8610000	167	0.515327
5	8610001	8620000	175	0.557904
5	10040001	10050000	68	0.517076
5	10050001	10060000	58	0.512666
5	10060001	10070000	58	0.569174
5	10070001	10080000	67	0.625386
5	11110001	11120000	40	0.52571
5	13430001	13440000	135	0.51298
5	13890001	13900000	109	0.636517
5	13900001	13910000	114	0.536142
5	14490001	14500000	57	0.668713
5	14500001	14510000	114	0.604355
5	14510001	14520000	78	0.645477
5	14520001	14530000	88	0.598206
5	14530001	14540000	99	0.582272
5	14540001	14550000	109	0.670933
5	14550001	14560000	148	0.646758
5	14560001	14570000	165	0.598665
5	14570001	14580000	91	0.683679
5	14580001	14590000	10	0.675366
5	14590001	14600000	48	0.68534
5	15090001	15100000	145	0.501459
5	15710001	15720000	97	0.524614
5	15720001	15730000	146	0.537714
5	15770001	15780000	53	0.535976
5	16120001	16130000	89	0.544879
5	16130001	16140000	79	0.506979
5	16140001	16150000	139	0.605118
5	16150001	16160000	90	0.677781
5	16160001	16170000	133	0.553128
5	16170001	16180000	99	0.661811
5	16180001	16190000	84	0.674233
5	16190001	16200000	83	0.710739
5	16210001	16220000	49	0.581525
5	16220001	16230000	20	0.521489
5	16230001	16240000	25	0.612481
5	16240001	16250000	29	0.607372
5	16250001	16260000	28	0.56957
5	16690001	16700000	88	0.548133
5	16700001	16710000	93	0.659153
5	16710001	16720000	68	0.562101
5	17150001	17160000	89	0.593528
5	17790001	17800000	25	0.518879
5	17800001	17810000	36	0.526338
5	17810001	17820000	57	0.508388
5	18590001	18600000	93	0.719778
5	18600001	18610000	95	0.512328
5	18610001	18620000	107	0.531905
5	19060001	19070000	55	0.566994
5	19750001	19760000	64	0.506074
5	19760001	19770000	26	0.556307
5	19780001	19790000	26	0.677412
5	19930001	19940000	51	0.529471
5	20160001	20170000	28	0.602517
5	20170001	20180000	44	0.638729
5	20180001	20190000	36	0.570173
5	20190001	20200000	46	0.617419
5	20200001	20210000	42	0.538367
5	27250001	27260000	42	0.557521
5	33000001	33010000	128	0.79331
5	33010001	33020000	107	0.635862
5	33020001	33030000	103	0.542141
5	33030001	33040000	129	0.519705
5	36970001	36980000	58	0.524695
5	44140001	44150000	32	0.500215
5	44150001	44160000	126	0.631832
5	44170001	44180000	34	0.505408
5	46460001	46470000	80	0.526135
5	46470001	46480000	94	0.52161
5	46480001	46490000	117	0.558259
5	46490001	46500000	86	0.525585
5	76550001	76560000	117	0.517103
5	76710001	76720000	81	0.55035
5	82650001	82660000	101	0.508459
5	92610001	92620000	85	0.532948
5	92670001	92680000	65	0.624381
5	94190001	94200000	113	0.505733
5	94800001	94810000	99	0.52603
5	94810001	94820000	144	0.541911
5	94850001	94860000	111	0.585415
5	94880001	94890000	107	0.514622
5	95500001	95510000	158	0.584792
5	95510001	95520000	191	0.625929
5	95520001	95530000	121	0.612471
5	96440001	96450000	130	0.544791
5	107320001	107330000	3	0.517276
5	107340001	107350000	8	0.504504
6	6650001	6660000	73	0.501137
6	9090001	9100000	158	0.506841
6	9110001	9120000	206	0.553472
6	9120001	9130000	108	0.517423
6	11010001	11020000	113	0.667517
6	11020001	11030000	89	0.643872
6	11040001	11050000	114	0.52818
6	11070001	11080000	86	0.528104
6	12220001	12230000	83	0.540946
6	13040001	13050000	150	0.524862
6	13050001	13060000	110	0.509147
6	13360001	13370000	117	0.569843
6	13450001	13460000	95	0.530116
6	13570001	13580000	94	0.63622
6	13580001	13590000	110	0.593307
6	14810001	14820000	86	0.555517
6	17390001	17400000	92	0.542742
6	17640001	17650000	111	0.512209
6	19060001	19070000	136	0.693114
6	19070001	19080000	98	0.590733
6	19080001	19090000	68	0.63162
6	19100001	19110000	117	0.620447
6	19190001	19200000	103	0.551323
6	19210001	19220000	99	0.53821
6	20160001	20170000	54	0.55353
6	20690001	20700000	84	0.525587
6	20950001	20960000	81	0.53179
6	20960001	20970000	87	0.522148
6	22190001	22200000	149	0.520822
6	22260001	22270000	23	0.59332
6	22270001	22280000	50	0.529705
6	22280001	22290000	106	0.591714
6	22290001	22300000	105	0.673119
6	22390001	22400000	109	0.519622
6	22470001	22480000	103	0.516693
6	22650001	22660000	71	0.636951
6	23060001	23070000	81	0.527128
6	23070001	23080000	73	0.582144
6	24530001	24540000	27	0.520728
6	24900001	24910000	120	0.553656
6	26510001	26520000	102	0.505026
6	30610001	30620000	84	0.546983
6	30620001	30630000	78	0.533159
6	35400001	35410000	114	0.525698
6	37810001	37820000	39	0.578621
6	54750001	54760000	121	0.626855
6	54760001	54770000	169	0.584622
6	59190001	59200000	67	0.59366
6	61710001	61720000	98	0.609271
6	62510001	62520000	112	0.505417
6	70390001	70400000	98	0.512384
6	70990001	71000000	108	0.500895
6	74680001	74690000	56	0.583284
6	75500001	75510000	65	0.549287
6	80610001	80620000	134	0.540379
6	80740001	80750000	110	0.522991
6	80900001	80910000	124	0.601611
6	80970001	80980000	162	0.634948
6	80980001	80990000	146	0.660233
6	80990001	81000000	102	0.567156
6	81000001	81010000	143	0.527882
6	81010001	81020000	77	0.509071
6	81120001	81130000	80	0.517447
6	81130001	81140000	42	0.639868
6	81140001	81150000	92	0.524248
6	81150001	81160000	130	0.626466
6	84570001	84580000	78	0.604592
6	86260001	86270000	118	0.658342
6	86270001	86280000	112	0.7176
6	86280001	86290000	118	0.685487
6	86290001	86300000	128	0.669314
6	86300001	86310000	75	0.56288
6	89110001	89120000	145	0.531532
6	89150001	89160000	109	0.537576
6	89420001	89430000	123	0.512522
6	89430001	89440000	58	0.553044
6	90010001	90020000	257	0.558827
6	90230001	90240000	188	0.509327
6	92790001	92800000	105	0.528834
6	92800001	92810000	121	0.638822
6	95150001	95160000	209	0.564724
6	95690001	95700000	56	0.531102
6	104360001	104370000	150	0.500738
6	110780001	110790000	122	0.502297
7	2070001	2080000	142	0.523977
7	2080001	2090000	111	0.620707
7	2090001	2100000	68	0.547568
7	2470001	2480000	193	0.604652
7	2480001	2490000	161	0.556005
7	2490001	2500000	145	0.517289
7	3980001	3990000	134	0.52922
7	8870001	8880000	112	0.535132
7	8880001	8890000	176	0.515018
7	21030001	21040000	103	0.506869
7	25000001	25010000	58	0.506952
7	25270001	25280000	219	0.515723
7	28920001	28930000	123	0.50199
7	28930001	28940000	119	0.546152
7	28940001	28950000	71	0.549727
7	28980001	28990000	83	0.524883
7	28990001	29000000	80	0.516658
7	29110001	29120000	136	0.536702
7	29120001	29130000	111	0.588471
7	29130001	29140000	57	0.582772
7	29140001	29150000	123	0.556985
7	29150001	29160000	101	0.526194
7	29160001	29170000	27	0.542704
7	29180001	29190000	65	0.541975
7	29340001	29350000	41	0.562
7	29360001	29370000	38	0.509561
7	29430001	29440000	55	0.567325
7	29470001	29480000	71	0.501445
7	29510001	29520000	98	0.622967
7	30010001	30020000	94	0.585907
7	30040001	30050000	70	0.751903
7	30830001	30840000	61	0.501067
7	31870001	31880000	66	0.552718
7	32490001	32500000	57	0.510846
7	34700001	34710000	29	0.513218
7	34780001	34790000	11	0.507796
7	34880001	34890000	96	0.630364
7	34890001	34900000	75	0.610796
7	34900001	34910000	74	0.619237
7	34910001	34920000	53	0.590408
7	35020001	35030000	67	0.567343
7	35210001	35220000	73	0.526978
7	35230001	35240000	28	0.661212
7	35240001	35250000	17	0.63232
7	35250001	35260000	54	0.677548
7	35260001	35270000	57	0.758342
7	35270001	35280000	14	0.74616
7	35280001	35290000	17	0.665199
7	35290001	35300000	9	0.721357
7	35300001	35310000	22	0.7429
7	35310001	35320000	13	0.715247
7	35320001	35330000	17	0.560661
7	35330001	35340000	22	0.563394
7	35340001	35350000	15	0.520339
7	35350001	35360000	8	0.602064
7	35360001	35370000	14	0.559315
7	35380001	35390000	10	0.546878
7	35390001	35400000	22	0.515335
7	35410001	35420000	39	0.553504
7	35420001	35430000	27	0.516722
7	35440001	35450000	32	0.540844
7	35450001	35460000	61	0.536775
7	35810001	35820000	28	0.506939
7	35820001	35830000	65	0.59233
7	35970001	35980000	129	0.512991
7	36000001	36010000	94	0.583157
7	40990001	41000000	38	0.527711
7	41070001	41080000	64	0.537549
7	41140001	41150000	84	0.654028
7	41150001	41160000	35	0.63298
7	41160001	41170000	135	0.553152
7	41170001	41180000	91	0.501033
7	41320001	41330000	131	0.50788
7	43300001	43310000	87	0.590454
7	43310001	43320000	108	0.562516
7	43400001	43410000	85	0.511294
7	43420001	43430000	66	0.537719
7	44360001	44370000	69	0.615121
7	44370001	44380000	60	0.548797
7	45480001	45490000	97	0.518765
7	46290001	46300000	109	0.499695
7	46490001	46500000	53	0.517856
7	46500001	46510000	65	0.611914
7	46510001	46520000	83	0.503639
7	46520001	46530000	88	0.592911
7	47450001	47460000	89	0.543289
7	47500001	47510000	93	0.627541
7	49040001	49050000	70	0.815944
7	49050001	49060000	45	0.686081
7	49060001	49070000	147	0.707999
7	49070001	49080000	103	0.594622
7	49090001	49100000	89	0.623054
7	50660001	50670000	98	0.62527
7	50670001	50680000	47	0.560595
7	53810001	53820000	117	0.515585
7	55280001	55290000	47	0.560333
7	55290001	55300000	35	0.678566
7	55300001	55310000	25	0.58334
7	55310001	55320000	26	0.703246
7	55320001	55330000	62	0.581549
7	55330001	55340000	98	0.665542
7	55740001	55750000	20	0.571635
7	57110001	57120000	45	0.659018
7	57120001	57130000	66	0.711114
7	57130001	57140000	77	0.621233
7	57140001	57150000	94	0.710303
7	57170001	57180000	44	0.624718
7	57190001	57200000	48	0.528745
7	57200001	57210000	36	0.587404
7	57210001	57220000	24	0.584582
7	58110001	58120000	32	0.582281
7	58170001	58180000	68	0.559164
7	58180001	58190000	27	0.625809
7	58190001	58200000	84	0.571468
7	58290001	58300000	58	0.540663
7	58300001	58310000	85	0.584705
7	58400001	58410000	48	0.647598
7	58410001	58420000	63	0.61027
7	58420001	58430000	88	0.63464
7	58430001	58440000	58	0.622917
7	58440001	58450000	29	0.682499
7	58450001	58460000	10	0.578311
7	58460001	58470000	109	0.663625
7	58470001	58480000	81	0.554631
7	58480001	58490000	119	0.730655
7	58490001	58500000	61	0.629987
7	58520001	58530000	42	0.534453
7	58530001	58540000	96	0.577093
7	58540001	58550000	113	0.591288
7	58680001	58690000	59	0.507323
7	58810001	58820000	44	0.518561
7	58830001	58840000	48	0.503271
7	58860001	58870000	32	0.538051
7	58870001	58880000	19	0.517039
7	58880001	58890000	55	0.537817
7	58890001	58900000	70	0.57144
7	59700001	59710000	96	0.533906
7	59710001	59720000	85	0.552078
7	61930001	61940000	133	0.525748
7	62450001	62460000	130	0.57621
7	63340001	63350000	49	0.543216
7	63350001	63360000	56	0.525358
7	63440001	63450000	86	0.508294
7	63450001	63460000	41	0.56041
7	64170001	64180000	95	0.508039
7	64200001	64210000	60	0.53669
7	65030001	65040000	68	0.519314
7	65780001	65790000	68	0.552416
7	66540001	66550000	116	0.641371
7	66550001	66560000	72	0.662933
7	83930001	83940000	70	0.510901
7	85270001	85280000	32	0.538535
7	85390001	85400000	109	0.50844
7	88020001	88030000	202	0.500075
7	88030001	88040000	141	0.622707
7	88370001	88380000	98	0.50644
7	89110001	89120000	96	0.53288
7	89560001	89570000	98	0.507542
8	11480001	11490000	84	0.549886
8	13440001	13450000	109	0.54457
8	17640001	17650000	103	0.673836
8	17670001	17680000	169	0.521722
8	17680001	17690000	106	0.589741
8	17770001	17780000	89	0.529028
8	20520001	20530000	97	0.642908
8	20910001	20920000	157	0.559011
8	21470001	21480000	53	0.518315
8	21790001	21800000	113	0.514356
8	27410001	27420000	66	0.516771
8	28710001	28720000	95	0.646393
8	28720001	28730000	38	0.538893
8	29680001	29690000	21	0.546982
8	29690001	29700000	15	0.59988
8	29740001	29750000	96	0.502483
8	29750001	29760000	53	0.566672
8	29760001	29770000	77	0.585012
8	29790001	29800000	97	0.625112
8	30950001	30960000	78	0.550495
8	30960001	30970000	31	0.520434
8	31280001	31290000	124	0.525511
8	31730001	31740000	58	0.55504
8	31740001	31750000	50	0.534916
8	31760001	31770000	108	0.538795
8	31770001	31780000	70	0.535033
8	31800001	31810000	36	0.5091
8	31810001	31820000	28	0.512547
8	31840001	31850000	75	0.696819
8	31850001	31860000	111	0.587668
8	31860001	31870000	51	0.645263
8	31870001	31880000	18	0.556581
8	31910001	31920000	64	0.510129
8	31930001	31940000	87	0.727265
8	31960001	31970000	109	0.547565
8	31970001	31980000	96	0.699009
8	31980001	31990000	48	0.632986
8	32020001	32030000	136	0.56551
8	32120001	32130000	35	0.538637
8	32140001	32150000	65	0.512177
8	32180001	32190000	59	0.600866
8	32190001	32200000	39	0.605968
8	32210001	32220000	96	0.734395
8	32220001	32230000	109	0.684081
8	32230001	32240000	105	0.562348
8	32240001	32250000	68	0.57913
8	32250001	32260000	71	0.646638
8	32260001	32270000	86	0.524418
8	32270001	32280000	67	0.654662
8	32280001	32290000	74	0.500196
8	32290001	32300000	48	0.564099
8	32300001	32310000	43	0.516129
8	32310001	32320000	88	0.651518
8	32320001	32330000	127	0.674853
8	32330001	32340000	79	0.561821
8	32340001	32350000	28	0.692932
8	32350001	32360000	31	0.648212
8	32370001	32380000	20	0.596826
8	32470001	32480000	68	0.520366
8	32570001	32580000	92	0.544323
8	32590001	32600000	15	0.531483
8	32600001	32610000	23	0.565779
8	35530001	35540000	240	0.553431
8	35560001	35570000	170	0.559548
8	46360001	46370000	134	0.530597
8	47710001	47720000	73	0.574362
8	47720001	47730000	87	0.579012
8	47730001	47740000	66	0.505731
8	47740001	47750000	90	0.522625
8	47800001	47810000	112	0.544264
8	47810001	47820000	127	0.584469
8	47940001	47950000	84	0.644916
8	47960001	47970000	113	0.505763
8	47970001	47980000	93	0.53947
8	48420001	48430000	120	0.611752
8	48430001	48440000	90	0.620778
8	48470001	48480000	93	0.514085
8	48480001	48490000	93	0.542731
8	48600001	48610000	49	0.615624
8	48610001	48620000	76	0.636231
8	48620001	48630000	78	0.654763
8	48630001	48640000	86	0.541978
8	48640001	48650000	94	0.61667
8	60370001	60380000	159	0.532371
8	62020001	62030000	93	0.54014
8	62850001	62860000	111	0.510167
8	62940001	62950000	43	0.526055
8	62950001	62960000	39	0.539922
8	62960001	62970000	41	0.513159
8	62980001	62990000	45	0.675268
8	62990001	63000000	48	0.762833
8	63000001	63010000	39	0.68716
8	63010001	63020000	29	0.736841
8	63020001	63030000	26	0.68928
8	63030001	63040000	16	0.686316
8	63040001	63050000	26	0.667834
8	63050001	63060000	34	0.608529
8	63060001	63070000	45	0.507553
8	63090001	63100000	95	0.525687
8	64640001	64650000	47	0.501353
8	76250001	76260000	35	0.509064
8	88560001	88570000	141	0.69092
8	88570001	88580000	93	0.581082
8	88580001	88590000	100	0.564924
8	88810001	88820000	150	0.517769
8	88840001	88850000	169	0.580127
8	88850001	88860000	124	0.610096
8	88880001	88890000	122	0.60201
8	88890001	88900000	181	0.603743
8	88900001	88910000	186	0.677349
8	91470001	91480000	69	0.506005
8	91480001	91490000	51	0.516727
8	91490001	91500000	70	0.692422
8	91500001	91510000	53	0.708299
8	91510001	91520000	43	0.784964
8	91520001	91530000	64	0.7597
8	91530001	91540000	51	0.795007
8	91540001	91550000	49	0.769555
8	91550001	91560000	53	0.765507
8	91560001	91570000	39	0.77549
8	91570001	91580000	27	0.816519
8	91580001	91590000	54	0.695795
8	91590001	91600000	54	0.697889
8	91600001	91610000	55	0.725664
8	91610001	91620000	61	0.749247
8	91620001	91630000	62	0.667538
8	91630001	91640000	61	0.699667
8	91640001	91650000	62	0.728464
8	91650001	91660000	45	0.754528
8	91660001	91670000	96	0.621645
8	91670001	91680000	94	0.662001
8	91680001	91690000	83	0.540781
8	91710001	91720000	85	0.527852
9	10130001	10140000	105	0.621248
9	10140001	10150000	173	0.520105
9	12000001	12010000	220	0.529567
9	18730001	18740000	122	0.504594
9	27790001	27800000	74	0.631603
9	27900001	27910000	38	0.533815
9	29540001	29550000	18	0.580676
9	29550001	29560000	14	0.627525
9	29560001	29570000	16	0.631014
9	32570001	32580000	47	0.521001
9	32640001	32650000	116	0.534669
9	32980001	32990000	121	0.52994
9	33010001	33020000	119	0.639583
9	36350001	36360000	8	0.601994
9	36360001	36370000	46	0.635022
9	36640001	36650000	58	0.524778
9	36650001	36660000	90	0.575611
9	57770001	57780000	82	0.633323
9	57810001	57820000	148	0.681662
9	57830001	57840000	79	0.549113
9	57850001	57860000	90	0.543307
9	57860001	57870000	95	0.551731
9	57890001	57900000	147	0.508059
9	57920001	57930000	33	0.505246
9	60720001	60730000	85	0.529152
9	64020001	64030000	88	0.505842
9	64030001	64040000	122	0.504552
9	64040001	64050000	126	0.521616
9	64050001	64060000	111	0.503491
9	77250001	77260000	43	0.549074
9	78290001	78300000	34	0.509218
9	78410001	78420000	119	0.595257
9	78420001	78430000	122	0.618559
9	78430001	78440000	103	0.590221
9	78440001	78450000	62	0.690085
9	78450001	78460000	67	0.530014
9	78520001	78530000	43	0.521803
9	78530001	78540000	69	0.518761
9	80250001	80260000	79	0.568498
9	85980001	85990000	190	0.53275
9	94070001	94080000	141	0.560955
10	8590001	8600000	208	0.52696
10	8660001	8670000	173	0.537982
10	8980001	8990000	45	0.534562
10	9260001	9270000	104	0.584004
10	9270001	9280000	121	0.695929
10	9280001	9290000	143	0.606694
10	9290001	9300000	61	0.72645
10	9300001	9310000	122	0.760629
10	9640001	9650000	88	0.617637
10	9790001	9800000	105	0.52163
10	9840001	9850000	129	0.588046
10	9850001	9860000	136	0.711189
10	9860001	9870000	77	0.722348
10	9900001	9910000	170	0.524846
10	10240001	10250000	146	0.579753
10	10280001	10290000	123	0.510306
10	12430001	12440000	113	0.506199
10	13000001	13010000	229	0.534723
10	18280001	18290000	39	0.575076
10	18960001	18970000	84	0.510386
10	18970001	18980000	114	0.700486
10	18980001	18990000	93	0.808429
10	18990001	19000000	55	0.758259
10	19000001	19010000	67	0.815424
10	19010001	19020000	42	0.780298
10	19020001	19030000	89	0.813723
10	19030001	19040000	49	0.782692
10	19040001	19050000	41	0.851041
10	19050001	19060000	38	0.641095
10	19060001	19070000	25	0.789034
10	19070001	19080000	43	0.809834
10	19080001	19090000	35	0.696938
10	19400001	19410000	149	0.682386
10	19410001	19420000	89	0.663751
10	19930001	19940000	42	0.548235
10	20090001	20100000	104	0.49962
10	20120001	20130000	84	0.582343
10	20190001	20200000	74	0.606229
10	20300001	20310000	56	0.510455
10	20310001	20320000	101	0.570717
10	20510001	20520000	78	0.50323
10	20520001	20530000	111	0.521867
10	21150001	21160000	77	0.507871
10	21160001	21170000	28	0.55416
10	21170001	21180000	32	0.547107
10	25020001	25030000	85	0.560387
10	25030001	25040000	98	0.513785
10	27000001	27010000	103	0.536362
10	27010001	27020000	90	0.608719
10	27040001	27050000	60	0.554589
10	27050001	27060000	55	0.68678
10	27060001	27070000	45	0.631142
10	27070001	27080000	96	0.750916
10	27080001	27090000	110	0.662934
10	27100001	27110000	71	0.536127
10	27110001	27120000	70	0.586544
10	27120001	27130000	46	0.59783
10	28620001	28630000	59	0.671577
10	28630001	28640000	98	0.532303
10	28640001	28650000	107	0.510392
10	28650001	28660000	86	0.5391
10	28660001	28670000	113	0.55712
10	28670001	28680000	175	0.603611
10	28750001	28760000	106	0.529376
10	28760001	28770000	64	0.56093
10	28770001	28780000	108	0.510092
10	28820001	28830000	45	0.504035
10	28910001	28920000	37	0.59979
10	28920001	28930000	54	0.56152
10	28940001	28950000	78	0.66814
10	28950001	28960000	89	0.571658
10	29000001	29010000	48	0.645481
10	29400001	29410000	75	0.543521
10	29410001	29420000	155	0.79697
10	29420001	29430000	130	0.530758
10	29430001	29440000	132	0.628895
10	29470001	29480000	39	0.647661
10	29480001	29490000	119	0.812116
10	29490001	29500000	137	0.687407
10	29500001	29510000	57	0.884704
10	29510001	29520000	67	0.889038
10	29520001	29530000	89	0.787082
10	29530001	29540000	92	0.894016
10	29540001	29550000	81	0.600757
10	29660001	29670000	75	0.545839
10	29670001	29680000	103	0.542914
10	29690001	29700000	48	0.514925
10	29700001	29710000	107	0.560935
10	32330001	32340000	96	0.522006
10	32520001	32530000	140	0.624996
10	32550001	32560000	129	0.661305
10	41320001	41330000	83	0.516798
10	41330001	41340000	70	0.522776
10	46110001	46120000	232	0.534088
10	46120001	46130000	178	0.637369
10	46130001	46140000	126	0.546534
10	49780001	49790000	127	0.660171
10	53490001	53500000	102	0.549967
10	53500001	53510000	54	0.638982
10	54980001	54990000	74	0.502083
10	55010001	55020000	90	0.563451
10	55020001	55030000	82	0.534115
10	55030001	55040000	22	0.70232
10	55090001	55100000	98	0.535749
10	68950001	68960000	93	0.562912
10	69710001	69720000	47	0.552832
10	76090001	76100000	50	0.566055
10	76110001	76120000	59	0.521002
10	76160001	76170000	95	0.502441
10	83980001	83990000	68	0.513983
11	7870001	7880000	36	0.608215
11	17760001	17770000	86	0.566693
11	17770001	17780000	97	0.505931
11	20500001	20510000	31	0.510092
11	20510001	20520000	37	0.509542
11	20520001	20530000	57	0.51321
11	20550001	20560000	44	0.626306
11	20570001	20580000	40	0.517711
11	26680001	26690000	47	0.662786
11	32070001	32080000	116	0.509042
11	32960001	32970000	56	0.540185
11	34720001	34730000	15	0.524874
11	34730001	34740000	30	0.518667
11	34740001	34750000	28	0.523247
11	34750001	34760000	33	0.524895
11	34760001	34770000	41	0.571344
11	34780001	34790000	37	0.523297
11	34800001	34810000	99	0.562876
11	35030001	35040000	125	0.58656
11	35110001	35120000	132	0.590975
11	35120001	35130000	122	0.582092
11	37140001	37150000	23	0.52178
11	37150001	37160000	15	0.540398
11	37160001	37170000	48	0.531545
11	37520001	37530000	91	0.54978
11	40480001	40490000	25	0.529648
11	40500001	40510000	33	0.517988
11	49180001	49190000	109	0.501952
11	49260001	49270000	152	0.557638
11	57890001	57900000	54	0.571418
11	59900001	59910000	128	0.509407
11	59910001	59920000	87	0.547525
11	59920001	59930000	119	0.629611
11	59930001	59940000	102	0.506653
11	61070001	61080000	121	0.515231
11	61880001	61890000	66	0.601869
11	61890001	61900000	84	0.666514
11	61900001	61910000	85	0.765149
11	61990001	62000000	171	0.508992
11	62060001	62070000	78	0.62007
11	62070001	62080000	69	0.504748
11	62080001	62090000	47	0.590515
11	62090001	62100000	113	0.594863
11	62100001	62110000	91	0.670135
11	62110001	62120000	99	0.5702
11	62210001	62220000	30	0.674845
11	62220001	62230000	37	0.658347
11	62230001	62240000	30	0.750173
11	62240001	62250000	40	0.722662
11	62250001	62260000	49	0.669808
11	62260001	62270000	49	0.630411
11	62280001	62290000	35	0.518666
11	62470001	62480000	21	0.552228
12	4440001	4450000	134	0.540905
12	4690001	4700000	66	0.542194
12	9310001	9320000	143	0.536634
12	9320001	9330000	114	0.51267
12	9760001	9770000	96	0.525932
12	11370001	11380000	88	0.503065
12	14720001	14730000	111	0.529818
12	17650001	17660000	191	0.570109
12	21970001	21980000	48	0.510086
12	22990001	23000000	33	0.523131
12	23620001	23630000	96	0.571407
12	24350001	24360000	127	0.517427
12	26300001	26310000	124	0.502172
12	28300001	28310000	94	0.66317
12	33880001	33890000	121	0.50312
12	37970001	37980000	63	0.632212
12	37980001	37990000	50	0.547521
12	39420001	39430000	75	0.521546
12	40640001	40650000	93	0.517348
12	40780001	40790000	71	0.595327
12	40920001	40930000	79	0.536555
12	43270001	43280000	95	0.528344
12	43280001	43290000	128	0.511228
12	43290001	43300000	88	0.573659
12	43300001	43310000	87	0.583015
12	43330001	43340000	80	0.515285
12	49530001	49540000	136	0.521318
12	49580001	49590000	113	0.514099
12	51210001	51220000	32	0.502315
12	62180001	62190000	136	0.501571
12	62200001	62210000	148	0.541783
12	63070001	63080000	43	0.510914
12	63080001	63090000	74	0.523902
12	63090001	63100000	64	0.541741
12	63100001	63110000	96	0.530275
12	63110001	63120000	76	0.553534
12	65510001	65520000	83	0.565569
12	70180001	70190000	85	0.531234
12	70240001	70250000	32	0.507754
12	70250001	70260000	34	0.577325
12	70260001	70270000	83	0.525556
12	70270001	70280000	11	0.560557
12	79770001	79780000	68	0.51123
12	80170001	80180000	79	0.521135
12	80180001	80190000	41	0.639503
12	80190001	80200000	39	0.628934
12	80200001	80210000	55	0.628033
12	80210001	80220000	35	0.505979
12	80220001	80230000	46	0.513327
12	80230001	80240000	45	0.504011
12	80240001	80250000	35	0.579951
12	80250001	80260000	21	0.628319
12	80260001	80270000	23	0.642362
12	80270001	80280000	48	0.603167
12	80280001	80290000	23	0.520617
12	80290001	80300000	34	0.505697
12	80300001	80310000	26	0.649253
12	80310001	80320000	26	0.63598
12	80320001	80330000	22	0.592745
13	4230001	4240000	112	0.556548
13	6520001	6530000	111	0.533484
13	9410001	9420000	129	0.502822
13	21100001	21110000	153	0.513301
13	22610001	22620000	112	0.525521
13	31480001	31490000	92	0.540865
13	31490001	31500000	107	0.651168
13	32040001	32050000	95	0.520678
13	38780001	38790000	84	0.529311
13	45030001	45040000	142	0.585854
13	45040001	45050000	169	0.553053
13	46300001	46310000	80	0.516927
13	47480001	47490000	120	0.522678
13	47490001	47500000	141	0.570836
13	53410001	53420000	100	0.557022
13	53680001	53690000	36	0.628783
13	53690001	53700000	26	0.609286
13	53700001	53710000	34	0.628872
13	53710001	53720000	18	0.639243
13	53720001	53730000	21	0.641775
13	53730001	53740000	13	0.60375
13	53740001	53750000	16	0.634297
13	53750001	53760000	21	0.647657
13	53760001	53770000	22	0.641818
13	53770001	53780000	34	0.634266
13	53780001	53790000	35	0.641064
13	53790001	53800000	14	0.66091
13	53800001	53810000	27	0.642877
13	53810001	53820000	42	0.634715
13	53820001	53830000	26	0.634991
13	53830001	53840000	34	0.580234
13	53840001	53850000	39	0.622437
13	53850001	53860000	31	0.624156
13	53860001	53870000	26	0.65092
13	53870001	53880000	28	0.621213
13	53880001	53890000	44	0.624431
13	53890001	53900000	30	0.604954
13	54690001	54700000	38	0.543964
13	54700001	54710000	43	0.533564
13	54710001	54720000	45	0.541718
13	57160001	57170000	17	0.55198
13	57170001	57180000	14	0.528262
13	57200001	57210000	16	0.6633
13	57230001	57240000	30	0.510726
13	57280001	57290000	129	0.549737
13	62460001	62470000	108	0.543368
13	62470001	62480000	94	0.586819
13	62480001	62490000	31	0.687698
13	62490001	62500000	31	0.557934
13	62570001	62580000	57	0.50758
13	62580001	62590000	127	0.508136
13	62590001	62600000	125	0.580078
13	62600001	62610000	119	0.555299
13	62610001	62620000	105	0.549369
13	62630001	62640000	224	0.713485
13	62640001	62650000	133	0.619905
13	62800001	62810000	108	0.508528
13	62810001	62820000	101	0.659234
13	62820001	62830000	91	0.560546
13	62830001	62840000	76	0.514989
13	62840001	62850000	67	0.50252
13	62880001	62890000	41	0.700411
13	62890001	62900000	86	0.765946
13	62900001	62910000	86	0.614401
13	62910001	62920000	73	0.564587
13	63140001	63150000	18	0.517686
13	63170001	63180000	75	0.621241
13	63180001	63190000	52	0.602319
13	63190001	63200000	50	0.547308
13	63200001	63210000	49	0.665138
13	63210001	63220000	40	0.669846
13	63220001	63230000	70	0.669013
13	63230001	63240000	68	0.675954
13	63250001	63260000	49	0.598873
13	63260001	63270000	22	0.68981
13	63290001	63300000	65	0.696938
13	63320001	63330000	38	0.654524
13	63330001	63340000	87	0.519655
13	63340001	63350000	77	0.548955
13	63360001	63370000	105	0.595227
13	63370001	63380000	94	0.653257
13	63380001	63390000	94	0.53855
13	66430001	66440000	15	0.51862
13	66460001	66470000	106	0.502672
13	66470001	66480000	140	0.662711
13	66480001	66490000	47	0.547269
13	66490001	66500000	96	0.548723
13	66500001	66510000	98	0.545135
13	66510001	66520000	86	0.567731
13	66520001	66530000	101	0.555837
13	68790001	68800000	96	0.524797
13	80600001	80610000	11	0.570098
14	700001	710000	231	0.504487
14	5980001	5990000	68	0.502448
14	7560001	7570000	22	0.563947
14	14230001	14240000	49	0.620983
14	14240001	14250000	62	0.567703
14	14250001	14260000	43	0.735426
14	18510001	18520000	73	0.505577
14	21410001	21420000	58	0.499855
14	23420001	23430000	82	0.523984
14	32170001	32180000	99	0.533837
14	32180001	32190000	108	0.587001
14	38480001	38490000	32	0.574879
14	38490001	38500000	50	0.552745
14	40440001	40450000	105	0.522751
14	50090001	50100000	91	0.620468
14	50100001	50110000	26	0.728492
14	50110001	50120000	26	0.753455
14	50140001	50150000	57	0.611621
14	50150001	50160000	112	0.556662
14	50190001	50200000	32	0.628311
14	50350001	50360000	75	0.79001
14	50360001	50370000	78	0.601733
14	50370001	50380000	43	0.781632
14	50380001	50390000	80	0.825528
14	50390001	50400000	118	0.543791
14	50400001	50410000	102	0.620204
14	50410001	50420000	12	0.772664
14	50420001	50430000	77	0.624576
14	52250001	52260000	104	0.563771
14	52810001	52820000	50	0.564842
14	52820001	52830000	43	0.575638
14	57940001	57950000	103	0.501365
14	60170001	60180000	181	0.503015
14	60180001	60190000	193	0.500565
14	65750001	65760000	187	0.557314
14	65870001	65880000	137	0.538328
15	7220001	7230000	137	0.523069
15	7250001	7260000	115	0.64222
15	11140001	11150000	83	0.524771
15	11150001	11160000	168	0.540256
15	11160001	11170000	160	0.551797
15	11170001	11180000	111	0.559307
15	13500001	13510000	111	0.53056
15	20000001	20010000	67	0.595701
15	20010001	20020000	88	0.59958
15	20020001	20030000	86	0.50611
15	21330001	21340000	51	0.507908
15	22650001	22660000	65	0.503131
15	26970001	26980000	99	0.57113
15	29890001	29900000	108	0.523418
15	31000001	31010000	110	0.499869
15	31810001	31820000	100	0.504574
15	32580001	32590000	86	0.565302
15	38660001	38670000	64	0.567484
15	38670001	38680000	27	0.535308
15	38680001	38690000	32	0.562901
15	38700001	38710000	33	0.502442
15	38710001	38720000	50	0.57128
15	38720001	38730000	47	0.588521
15	38730001	38740000	31	0.550214
15	39690001	39700000	52	0.526152
15	39700001	39710000	43	0.549279
15	39720001	39730000	74	0.520298
15	44720001	44730000	76	0.548107
15	44730001	44740000	79	0.561533
15	44740001	44750000	30	0.675299
15	44750001	44760000	88	0.779013
15	44760001	44770000	83	0.771625
15	44770001	44780000	80	0.762233
15	44780001	44790000	73	0.780002
15	44790001	44800000	101	0.615546
15	47220001	47230000	98	0.542208
15	47320001	47330000	182	0.636455
15	47930001	47940000	98	0.545439
15	47940001	47950000	193	0.540488
15	47950001	47960000	283	0.54127
15	47960001	47970000	115	0.566556
15	47970001	47980000	166	0.586008
15	47980001	47990000	61	0.620641
15	47990001	48000000	26	0.592671
15	48000001	48010000	31	0.598633
15	48010001	48020000	177	0.604826
15	48020001	48030000	15	0.612498
15	48030001	48040000	193	0.510502
15	48150001	48160000	95	0.662379
15	48160001	48170000	97	0.636641
15	48170001	48180000	85	0.688596
15	48180001	48190000	30	0.687071
15	48190001	48200000	23	0.671933
15	48200001	48210000	22	0.634963
15	48210001	48220000	47	0.514223
15	50780001	50790000	139	0.515795
15	52540001	52550000	82	0.515314
15	53190001	53200000	66	0.559845
15	53220001	53230000	90	0.520666
15	66250001	66260000	124	0.532276
15	66400001	66410000	112	0.499807
15	66420001	66430000	119	0.545487
15	69950001	69960000	170	0.512911
15	71820001	71830000	123	0.513376
15	72930001	72940000	75	0.516764
15	72940001	72950000	84	0.609404
15	73280001	73290000	110	0.578884
15	73290001	73300000	89	0.56887
15	73310001	73320000	53	0.581219
15	73320001	73330000	54	0.716391
15	73330001	73340000	39	0.53925
15	73340001	73350000	38	0.622291
15	80300001	80310000	177	0.622247
16	3460001	3470000	38	0.512268
16	3510001	3520000	75	0.521539
16	12940001	12950000	89	0.532564
16	14350001	14360000	58	0.547439
16	14380001	14390000	108	0.504374
16	14420001	14430000	25	0.502025
16	17590001	17600000	107	0.553127
16	17610001	17620000	97	0.530215
16	17620001	17630000	48	0.654186
16	17630001	17640000	58	0.5908
16	17640001	17650000	75	0.590081
16	17650001	17660000	50	0.598745
16	17660001	17670000	58	0.520518
16	17840001	17850000	101	0.558536
16	17870001	17880000	92	0.508173
16	17900001	17910000	128	0.515613
16	18430001	18440000	131	0.531782
16	18440001	18450000	104	0.499766
16	23310001	23320000	92	0.638696
16	23330001	23340000	107	0.607359
16	23340001	23350000	73	0.601315
16	23940001	23950000	23	0.530342
16	24160001	24170000	69	0.6233
16	24180001	24190000	51	0.570019
16	24190001	24200000	41	0.515159
16	24200001	24210000	36	0.657717
16	24960001	24970000	49	0.63106
16	24970001	24980000	63	0.670429
16	25090001	25100000	125	0.543353
16	25250001	25260000	136	0.510572
16	25260001	25270000	122	0.615458
16	26540001	26550000	55	0.710609
16	26560001	26570000	172	0.66283
16	26570001	26580000	93	0.586585
16	26580001	26590000	32	0.695304
16	26600001	26610000	50	0.694497
16	26610001	26620000	97	0.504147
16	26620001	26630000	111	0.683679
16	26630001	26640000	65	0.580076
16	26640001	26650000	145	0.541734
16	30160001	30170000	126	0.541219
16	30640001	30650000	56	0.559253
16	30650001	30660000	67	0.534059
16	30670001	30680000	37	0.631497
16	30690001	30700000	58	0.527091
16	30700001	30710000	29	0.559375
16	30930001	30940000	78	0.538426
16	30950001	30960000	69	0.502693
16	31240001	31250000	111	0.514647
16	31250001	31260000	100	0.503582
16	31640001	31650000	64	0.602221
16	33990001	34000000	47	0.50129
16	38680001	38690000	104	0.552365
16	38690001	38700000	97	0.629493
16	38700001	38710000	103	0.680557
16	38710001	38720000	59	0.580412
16	38940001	38950000	178	0.539719
16	39040001	39050000	86	0.594306
16	39080001	39090000	38	0.625057
16	39100001	39110000	97	0.649653
16	39110001	39120000	135	0.828359
16	39120001	39130000	156	0.735438
16	39130001	39140000	156	0.592246
16	39160001	39170000	120	0.547285
16	39170001	39180000	55	0.69364
16	39180001	39190000	107	0.698693
16	39190001	39200000	84	0.665456
16	39210001	39220000	189	0.669846
16	39220001	39230000	96	0.728899
16	39230001	39240000	78	0.788791
16	39240001	39250000	168	0.621704
16	39350001	39360000	70	0.575016
16	39610001	39620000	75	0.505513
[truncated: 472 more rows]
