# Supplementary material for: Whole-Genome Resequencing Reveals Genetic Diversity and Wool Trait-Related Genes in Liangshan Semi-Fine-Wool Sheep
Source: Animals (Basel). 2024 Jan 29;14(3):444. doi: 10.3390/ani14030444 (PMC10854784; doi:10.3390/ani14030444)
Supplement: Supplementary file 1 [file animals-14-00444-s001.zip › Table S7.xlsx]

## Sheet: overlap regions
Summary of the overlap regions identified via three approaches
Chrom	Start	Stop
25	6780001	6790000
3	131090001	131100000
25	6470001	6480000
25	6480001	6490000
25	6490001	6500000
25	6500001	6510000
25	6520001	6530000
25	6510001	6520000
25	6450001	6460000
25	6770001	6780000
25	6440001	6450000
25	6760001	6770000
25	6430001	6440000
25	6540001	6550000
25	6550001	6560000
25	6730001	6740000
25	6530001	6540000
25	6740001	6750000
2	107100001	107110000
2	105180001	105190000
4	70190001	70200000
23	26360001	26370000
4	70260001	70270000
25	6710001	6720000
4	70180001	70190000
25	6700001	6710000
1	21080001	21090000
1	21090001	21100000
4	70140001	70150000
4	70300001	70310000
1	21070001	21080000
4	70130001	70140000
3	48120001	48130000
25	6660001	6670000
2	4420001	4430000
25	6640001	6650000
26	27410001	27420000
4	70360001	70370000
2	5450001	5460000
16	23330001	23340000
25	6630001	6640000
3	172800001	172810000
26	27420001	27430000
4	70370001	70380000
4	70390001	70400000
26	27430001	27440000
2	5440001	5450000
4	70380001	70390000
4	70150001	70160000
25	6690001	6700000
2	2500001	2510000
23	5050001	5060000
4	70340001	70350000
2	4410001	4420000
23	26310001	26320000
7	28920001	28930000
2	105110001	105120000
25	6570001	6580000
13	31490001	31500000
7	28930001	28940000
26	27360001	27370000
26	27310001	27320000
2	2660001	2670000
2	5410001	5420000
2	5420001	5430000
8	32270001	32280000
2	2680001	2690000
4	70460001	70470000
16	23310001	23320000
4	70450001	70460000
6	9090001	9100000
2	5550001	5560000
26	39920001	39930000
4	67650001	67660000
26	39910001	39920000
7	28940001	28950000
14	14240001	14250000
3	37100001	37110000
7	29110001	29120000
11	61880001	61890000
26	27500001	27510000
16	25250001	25260000
6	22190001	22200000
10	8660001	8670000
12	49530001	49540000
2	510001	520000
2	5680001	5690000
8	32220001	32230000
7	28980001	28990000
2	5730001	5740000
16	26630001	26640000
16	26640001	26650000
4	68200001	68210000
3	145470001	145480000
13	62630001	62640000
25	6420001	6430000
13	62640001	62650000
8	32140001	32150000
25	43350001	43360000
11	61890001	61900000
2	5490001	5500000
2	2490001	2500000
24	37930001	37940000
1	142140001	142150000
25	43360001	43370000
2	450001	460000
2	5570001	5580000
2	101580001	101590000
4	67550001	67560000
2	5650001	5660000
4	67570001	67580000
7	29120001	29130000
11	62110001	62120000
7	49040001	49050000
7	49060001	49070000
7	28990001	29000000
24	7190001	7200000
12	63080001	63090000
7	49070001	49080000
10	9280001	9290000
3	194930001	194940000
7	49090001	49100000
7	88370001	88380000
8	32180001	32190000
11	62100001	62110000
8	31850001	31860000
25	6010001	6020000
2	5700001	5710000
3	144540001	144550000
2	4390001	4400000
2	5400001	5410000
3	172890001	172900000
17	13570001	13580000
2	5740001	5750000
7	43420001	43430000
2	80170001	80180000
8	32190001	32200000
1	102780001	102790000
10	9270001	9280000
8	32330001	32340000
3	194410001	194420000
10	20090001	20100000
16	26570001	26580000
7	35970001	35980000
7	49050001	49060000
17	13960001	13970000
1	13740001	13750000
24	7170001	7180000
4	68180001	68190000
2	86590001	86600000
3	166910001	166920000
23	25720001	25730000
19	54670001	54680000
2	460001	470000
2	220001	230000
12	70260001	70270000
19	27590001	27600000
3	145500001	145510000
24	7140001	7150000
8	32320001	32330000
16	39160001	39170000
3	166920001	166930000
11	61900001	61910000
5	18600001	18610000
8	31910001	31920000
8	32020001	32030000
1	260190001	260200000
8	91490001	91500000
5	18590001	18600000
2	360001	370000
12	49580001	49590000
21	22340001	22350000
25	6590001	6600000
6	24530001	24540000
4	67530001	67540000
16	39610001	39620000
1	13750001	13760000
22	36630001	36640000
15	48000001	48010000
24	7120001	7130000
2	370001	380000
12	63090001	63100000
13	62610001	62620000
5	18610001	18620000
26	7630001	7640000
10	9260001	9270000
2	117360001	117370000
1	260210001	260220000
2	470001	480000
2	107080001	107090000
4	70070001	70080000
3	156730001	156740000
3	145480001	145490000
16	30160001	30170000
5	14560001	14570000

## Sheet: selected genes
Summary of the selected genes identified via three approaches
Chrom	Start	Stop	Genes
2	101546129	101611247	ACO1
2	86382252	87500965	ADAMTSL1
25	43313509	43360877	ALOX5
16	24959594	25422539	ARL15
19	54327888	54705889	ATP2B2
8	32174087	32228333	BVES
7	35937412	35993187	CAPN3
4	68173735	68517229	CHN2
7	29022233	29214818	DPH6
23	26315903	26351470	DSC1
23	26368657	26406565	DSC2
6	24532080	24660030	EMCN
4	70375713	70381089	EVX1
7	48972336	49053638	FAM81A
5	14515960	14585908	FBN3
1	260183887	260199566	GET1
4	70047570	70159314	HIBADH
4	70442965	70452265	HOXA10
4	70464161	70469126	HOXA7
4	70457330	70460460	HOXA9
22	36596366	36774402	HSPA12A
25	6782529	6785991	IRF2BP2
3	37082134	37108185	LBH
1	260214361	260240460	LCA5L
8	32243775	32379841	LIN28B
15	48008190	48009844	LOC101105685
6	22189394	22272157	LOC101106685
13	62618334	62629795	LOC101107619
8	31859458	32003154	LOC101110768
17	13531288	13647469	LOC101111396
25	6779767	6781168	LOC101111733
25	6574330	6583168	LOC101113195
3	144548961	144550569	LOC101116717
5	18597584	18622111	LOC101119987
2	470420	486379	LOC105606460
2	105171988	105201843	LOC105608545
2	117360941	117363082	LOC105608734
6	8859894	9214291	LOC105612939
2	369711	369817	LOC114113469
4	67573325	67573426	LOC114114673
25	6514156	6518794	LOC121817946
25	6531043	6533177	LOC121817952
4	70262597	70303817	LOC121819409
4	70450965	70453511	LOC121819410
5	18613745	18616086	LOC121819621
5	18591919	18597825	LOC121819622
8	91498057	91514426	LOC121820226
12	49576607	49614531	MMEL1
2	105117663	105181157	MTMR9
21	22345557	23145541	NAV2
24	37932982	37945080	NPTX2
7	87447430	89290222	NRXN3
12	70237234	70278723	NSL1
3	194721762	195094518	PDE3A
2	2686496	2709134	PHF19
8	32133150	32154526	POPDC3
3	144472213	144642694	PPHLN1
11	61845443	62134300	PRKCA
16	39485479	39647652	RAI14
26	39535523	39981819	RARB
24	5499833	7192558	RBFOX1
12	63093820	63099463	RGS16
12	63062215	63084009	RNASEL
2	182827	245575	SH3YL1
25	6408905	6541351	SLC35F3
3	194354042	194469623	SLCO1A2
3	172882073	173053258	STAB2
25	6586798	6652568	TARBP1
14	14227944	14248162	TCF25
3	130763553	131103959	TMCC3
1	21084583	21085573	TMEM275
2	117294704	117407503	UGGT1
1	141979881	142141230	USP25
4	67497052	67590136	ZNRF2
