# Supplementary material for: Whole-Genome Resequencing Reveals Genetic Diversity and Wool Trait-Related Genes in Liangshan Semi-Fine-Wool Sheep
Source: Animals (Basel). 2024 Jan 29;14(3):444. doi: 10.3390/ani14030444 (PMC10854784; doi:10.3390/ani14030444)
Supplement: Supplementary file 1 [file animals-14-00444-s001.zip › Table S8.xlsx]

## Sheet: Table
Table S8 Summary of SNPs within three genes fixed for reference alleles in Liangshan Semi-fine wool sheep
CHROM	POS	Reference allele	Mutant allele	Reference allele frequency in Liangshan Semi-fine wool sheep	Reference allelefrequency in Tibetan sheep	Gene
25	6784190	A	G	1	0.225	IRF2BP2
25	6783886	G	A	1	0.763158	IRF2BP2
25	43330855	T	C	1	0.5	ALOX5
25	43351186	A	G	1	0.525	ALOX5
25	43351184	C	T	1	0.525	ALOX5
25	43349584	T	C	1	0.525	ALOX5
25	43329946	C	T	1	0.55	ALOX5
25	43330050	G	A	1	0.423077	ALOX5
25	43337283	A	G	1	0.6	ALOX5
25	43323788	G	A	1	0.6	ALOX5
25	43323003	A	G	1	0.625	ALOX5
25	43323002	C	T	1	0.625	ALOX5
25	43325682	C	T	1	0.625	ALOX5
25	43322657	T	C	1	0.625	ALOX5
25	43360609	C	T	1	0.636364	ALOX5
25	43338814	A	G	1	0.725	ALOX5
25	43314972	A	G	1	0.75	ALOX5
25	43322325	A	G	1	0.75	ALOX5
25	43326055	A	T	1	0.75	ALOX5
25	43326173	A	G	1	0.75	ALOX5
25	43328733	A	G	1	0.75	ALOX5
25	43329439	A	C	1	0.75	ALOX5
25	43329455	A	G	1	0.75	ALOX5
25	43343184	A	T	1	0.75	ALOX5
25	43345549	A	G	1	0.75	ALOX5
25	43314568	C	T	1	0.75	ALOX5
25	43315038	C	T	1	0.75	ALOX5
25	43315920	C	T	1	0.75	ALOX5
25	43316466	C	A	1	0.75	ALOX5
25	43318838	C	T	1	0.75	ALOX5
25	43319962	C	T	1	0.75	ALOX5
25	43320077	C	T	1	0.75	ALOX5
25	43321950	C	T	1	0.75	ALOX5
25	43322297	C	G	1	0.75	ALOX5
25	43322723	C	T	1	0.75	ALOX5
25	43323855	C	T	1	0.75	ALOX5
25	43324675	C	T	1	0.75	ALOX5
25	43327648	C	T	1	0.75	ALOX5
25	43329318	C	G	1	0.75	ALOX5
25	43329440	C	T	1	0.75	ALOX5
25	43331078	C	A	1	0.75	ALOX5
25	43331563	C	G	1	0.75	ALOX5
25	43335549	C	T	1	0.75	ALOX5
25	43336422	C	T	1	0.75	ALOX5
25	43341505	C	T	1	0.75	ALOX5
25	43348165	C	A	1	0.75	ALOX5
25	43352566	C	G	1	0.75	ALOX5
25	43359318	C	T	1	0.75	ALOX5
25	43313802	G	A	1	0.75	ALOX5
25	43317498	G	A	1	0.75	ALOX5
25	43323364	G	A	1	0.75	ALOX5
25	43324112	G	A	1	0.75	ALOX5
25	43327939	G	A	1	0.75	ALOX5
25	43328401	G	A	1	0.75	ALOX5
25	43328978	G	A	1	0.75	ALOX5
25	43333692	G	A	1	0.75	ALOX5
25	43334320	G	C	1	0.75	ALOX5
25	43334396	G	A	1	0.75	ALOX5
25	43350389	G	A	1	0.75	ALOX5
25	43356929	G	A	1	0.75	ALOX5
25	43358573	G	A	1	0.75	ALOX5
25	43321550	T	A	1	0.75	ALOX5
25	43322073	T	C	1	0.75	ALOX5
25	43322364	T	G	1	0.75	ALOX5
25	43322365	T	A	1	0.75	ALOX5
25	43325902	T	C	1	0.75	ALOX5
25	43325990	T	G	1	0.75	ALOX5
25	43335558	T	C	1	0.75	ALOX5
25	43342181	T	A	1	0.75	ALOX5
25	43354201	T	C	1	0.75	ALOX5
25	43359839	T	C	1	0.75	ALOX5
25	43322888	A	T	1	0.775	ALOX5
25	43325645	A	G	1	0.775	ALOX5
25	43332696	A	G	1	0.775	ALOX5
25	43343273	A	C	1	0.775	ALOX5
25	43343387	A	T	1	0.775	ALOX5
25	43347799	A	G	1	0.775	ALOX5
25	43348029	A	G	1	0.775	ALOX5
25	43348413	A	G	1	0.775	ALOX5
25	43348492	A	G	1	0.775	ALOX5
25	43348496	A	G	1	0.775	ALOX5
25	43348537	A	G	1	0.775	ALOX5
25	43348899	A	G	1	0.775	ALOX5
25	43350719	A	T	1	0.775	ALOX5
25	43323112	C	T	1	0.775	ALOX5
25	43323622	C	T	1	0.775	ALOX5
25	43323959	C	T	1	0.775	ALOX5
25	43326942	C	A	1	0.775	ALOX5
25	43328523	C	G	1	0.775	ALOX5
25	43336331	C	T	1	0.775	ALOX5
25	43336712	C	A	1	0.775	ALOX5
25	43337902	C	T	1	0.775	ALOX5
25	43338034	C	T	1	0.775	ALOX5
25	43344070	C	T	1	0.775	ALOX5
25	43344808	C	T	1	0.775	ALOX5
25	43347144	C	T	1	0.775	ALOX5
25	43347158	C	T	1	0.775	ALOX5
25	43347442	C	G	1	0.775	ALOX5
25	43347730	C	T	1	0.775	ALOX5
25	43347792	C	T	1	0.775	ALOX5
25	43348093	C	A	1	0.775	ALOX5
25	43348207	C	T	1	0.775	ALOX5
25	43348419	C	T	1	0.775	ALOX5
25	43348471	C	G	1	0.775	ALOX5
25	43348851	C	T	1	0.775	ALOX5
25	43349406	C	T	1	0.775	ALOX5
25	43349408	C	T	1	0.775	ALOX5
25	43349429	C	G	1	0.775	ALOX5
25	43350602	C	T	1	0.775	ALOX5
25	43323877	G	A	1	0.775	ALOX5
25	43327056	G	A	1	0.775	ALOX5
25	43332029	G	A	1	0.775	ALOX5
25	43332563	G	A	1	0.775	ALOX5
25	43333605	G	A	1	0.775	ALOX5
25	43339060	G	T	1	0.775	ALOX5
25	43343268	G	A	1	0.775	ALOX5
25	43343330	G	A	1	0.775	ALOX5
25	43343508	G	C	1	0.775	ALOX5
25	43344245	G	T	1	0.775	ALOX5
25	43344800	G	A	1	0.775	ALOX5
25	43345287	G	A	1	0.775	ALOX5
25	43347331	G	A	1	0.775	ALOX5
25	43347788	G	A	1	0.775	ALOX5
25	43347803	G	A	1	0.775	ALOX5
25	43347976	G	A	1	0.775	ALOX5
25	43348218	G	A	1	0.775	ALOX5
25	43348810	G	A	1	0.775	ALOX5
25	43348828	G	A	1	0.775	ALOX5
25	43348856	G	A	1	0.775	ALOX5
25	43350432	G	A	1	0.775	ALOX5
25	43350694	G	A	1	0.775	ALOX5
25	43353410	G	A	1	0.775	ALOX5
25	43328060	T	A	1	0.775	ALOX5
25	43343961	T	A	1	0.775	ALOX5
25	43344870	T	A	1	0.775	ALOX5
25	43345170	T	C	1	0.775	ALOX5
25	43347786	T	C	1	0.775	ALOX5
25	43349521	T	C	1	0.775	ALOX5
25	43350658	T	A	1	0.775	ALOX5
25	43350847	T	G	1	0.775	ALOX5
25	43350868	T	C	1	0.775	ALOX5
25	43353743	T	C	1	0.775	ALOX5
25	43353087	T	C	1	0.789474	ALOX5
25	43319745	A	T	1	0.8	ALOX5
25	43344913	A	G	1	0.8	ALOX5
25	43318861	C	T	1	0.8	ALOX5
25	43343016	C	T	1	0.8	ALOX5
25	43356435	C	T	1	0.8	ALOX5
25	43313563	G	A	1	0.8	ALOX5
25	43319850	G	T	1	0.8	ALOX5
25	43349078	G	A	1	0.8	ALOX5
25	43351344	G	A	1	0.8	ALOX5
25	43355164	G	A	1	0.8	ALOX5
25	43359071	G	A	1	0.8	ALOX5
25	43314295	T	C	1	0.8	ALOX5
25	43356538	T	C	1	0.8	ALOX5
25	43357415	T	C	1	0.8	ALOX5
25	43348125	A	G	1	0.825	ALOX5
25	43336118	C	G	1	0.825	ALOX5
25	43339460	C	A	1	0.825	ALOX5
25	43347261	C	T	1	0.825	ALOX5
25	43317185	G	A	1	0.825	ALOX5
25	43353139	G	T	1	0.846154	ALOX5
25	43353140	G	A	1	0.846154	ALOX5
25	43314954	A	T	1	0.85	ALOX5
25	43324889	A	G	1	0.85	ALOX5
25	43328012	A	G	1	0.85	ALOX5
25	43334015	A	G	1	0.85	ALOX5
25	43343065	A	T	1	0.85	ALOX5
25	43358889	A	G	1	0.85	ALOX5
25	43317518	C	T	1	0.85	ALOX5
25	43318409	C	T	1	0.85	ALOX5
25	43320378	C	T	1	0.85	ALOX5
25	43320915	C	T	1	0.85	ALOX5
25	43322701	C	T	1	0.85	ALOX5
25	43323037	C	T	1	0.85	ALOX5
25	43326697	C	T	1	0.85	ALOX5
25	43343093	C	T	1	0.85	ALOX5
25	43355882	C	T	1	0.85	ALOX5
25	43318860	G	A	1	0.85	ALOX5
25	43320133	G	A	1	0.85	ALOX5
25	43324227	G	T	1	0.85	ALOX5
25	43324865	G	A	1	0.85	ALOX5
25	43328045	G	A	1	0.85	ALOX5
25	43352060	G	A	1	0.85	ALOX5
25	43322584	T	G	1	0.85	ALOX5
25	43327243	T	C	1	0.85	ALOX5
25	43331177	T	C	1	0.85	ALOX5
25	43352896	T	G	1	0.85	ALOX5
25	43360578	C	A	1	0.875	ALOX5
25	43330139	G	*	1	0.875	ALOX5
8	32209881	T	A	1	0.825	BVES
8	32210236	T	C	1	0.825	BVES
8	32210371	T	C	1	0.825	BVES
8	32210625	T	C	1	0.825	BVES
8	32210720	G	A	1	0.825	BVES
8	32210114	C	T	1	0.825	BVES
8	32210841	C	T	1	0.825	BVES
8	32182814	T	C	1	0.85	BVES
8	32182882	T	G	1	0.85	BVES
8	32206501	G	A	1	0.85	BVES
8	32208619	G	A	1	0.85	BVES
8	32185880	C	T	1	0.85	BVES
8	32196832	C	T	1	0.85	BVES
8	32201839	A	G	1	0.85	BVES
8	32209453	A	G	1	0.85	BVES
8	32211129	A	G	1	0.85	BVES
8	32196753	T	G	1	0.875	BVES
8	32197424	T	A	1	0.875	BVES
8	32199932	T	A	1	0.875	BVES
8	32200052	T	G	1	0.875	BVES
8	32200616	T	G	1	0.875	BVES
8	32200693	T	C	1	0.875	BVES
8	32200703	T	C	1	0.875	BVES
8	32201874	T	C	1	0.875	BVES
8	32202266	T	C	1	0.875	BVES
8	32202725	T	A	1	0.875	BVES
8	32191548	G	T	1	0.875	BVES
8	32196628	G	A	1	0.875	BVES
8	32197122	G	A	1	0.875	BVES
8	32197422	G	T	1	0.875	BVES
8	32198376	G	A	1	0.875	BVES
8	32199063	G	A	1	0.875	BVES
8	32199304	G	A	1	0.875	BVES
8	32199315	G	A	1	0.875	BVES
8	32199435	G	T	1	0.875	BVES
8	32199936	G	T	1	0.875	BVES
8	32200549	G	A	1	0.875	BVES
8	32200687	G	A	1	0.875	BVES
8	32201726	G	A	1	0.875	BVES
8	32201879	G	C	1	0.875	BVES
8	32201929	G	A	1	0.875	BVES
8	32202105	G	A	1	0.875	BVES
8	32202538	G	A	1	0.875	BVES
8	32206159	G	A	1	0.875	BVES
8	32211363	G	A	1	0.875	BVES
8	32196540	C	T	1	0.875	BVES
8	32196657	C	T	1	0.875	BVES
8	32197444	C	G	1	0.875	BVES
8	32198056	C	T	1	0.875	BVES
8	32198618	C	A	1	0.875	BVES
8	32199060	C	T	1	0.875	BVES
8	32200537	C	T	1	0.875	BVES
8	32200615	C	A	1	0.875	BVES
8	32200701	C	T	1	0.875	BVES
8	32201679	C	T	1	0.875	BVES
8	32207792	C	A	1	0.875	BVES
8	32208763	C	T	1	0.875	BVES
8	32208890	C	T	1	0.875	BVES
8	32209391	C	T	1	0.875	BVES
8	32209392	C	T	1	0.875	BVES
8	32212005	C	T	1	0.875	BVES
8	32195403	A	G	1	0.875	BVES
8	32196389	A	G	1	0.875	BVES
8	32196402	A	G	1	0.875	BVES
8	32196483	A	G	1	0.875	BVES
8	32196496	A	G	1	0.875	BVES
8	32196529	A	G	1	0.875	BVES
8	32196856	A	G	1	0.875	BVES
8	32196971	A	C	1	0.875	BVES
8	32197114	A	G	1	0.875	BVES
8	32197367	A	C	1	0.875	BVES
8	32200369	A	C	1	0.875	BVES
8	32200396	A	G	1	0.875	BVES
8	32200428	A	G	1	0.875	BVES
8	32200799	A	G	1	0.875	BVES
8	32201796	A	C	1	0.875	BVES
8	32201846	A	C	1	0.875	BVES
8	32202008	A	G	1	0.875	BVES
8	32210305	A	T	1	0.875	BVES
